# Supplementary material for: Carbon trading, co-pollutants, and environmental equity: Evidence from California’s cap-and-trade program (2011–2015)
Source: PLoS Med. 2018 Jul 10;15(7):e1002604. doi: 10.1371/journal.pmed.1002604 (PMC6038989; doi:10.1371/journal.pmed.1002604)
Supplement: S1 Data — (XLSX) [file pmed.1002604.s001.xlsx]

## Sheet: emissions
YEAR	ARBID	FACILITY	CITY	NAICS	PRIMARY_SECTOR	INDUSTRY_RECODE	COMPANY	OBLIGATION_201314	OFFSETS	POLLUTANT	TONS	LATITUDE	LONGITUDE
2011	100001	ACE Cogeneration	Trona	221112	Cogeneration	Cogeneration	ACE Cogeneration Company, A California Limited Partnership	694272	55541	CO2E_TOTAL	785978	35.7649	-117.386
2011	100001	ACE Cogeneration	Trona	221112	Cogeneration	Cogeneration	ACE Cogeneration Company, A California Limited Partnership	694272	55541	CO2E_COVERED	785978	35.7649	-117.386
2011	100001	ACE Cogeneration	Trona	221112	Cogeneration	Cogeneration	ACE Cogeneration Company, A California Limited Partnership	694272	55541	VOC	3.4473	35.7649	-117.386
2011	100001	ACE Cogeneration	Trona	221112	Cogeneration	Cogeneration	ACE Cogeneration Company, A California Limited Partnership	694272	55541	NOx	296.196	35.7649	-117.386
2011	100001	ACE Cogeneration	Trona	221112	Cogeneration	Cogeneration	ACE Cogeneration Company, A California Limited Partnership	694272	55541	SOx	203.209	35.7649	-117.386
2011	100001	ACE Cogeneration	Trona	221112	Cogeneration	Cogeneration	ACE Cogeneration Company, A California Limited Partnership	694272	55541	PM2.5	26.4898	35.7649	-117.386
2011	100001	ACE Cogeneration	Trona	221112	Cogeneration	Cogeneration	ACE Cogeneration Company, A California Limited Partnership	694272	55541	RSEI_TOTAL_TONS	14.6338	35.7649	-117.386
2012	100001	ACE Cogeneration	Trona	221112	Cogeneration	Cogeneration	ACE Cogeneration Company, A California Limited Partnership	694272	55541	CO2E_TOTAL	581315	35.7649	-117.386
2012	100001	ACE Cogeneration	Trona	221112	Cogeneration	Cogeneration	ACE Cogeneration Company, A California Limited Partnership	694272	55541	CO2E_COVERED	581315	35.7649	-117.386
2012	100001	ACE Cogeneration	Trona	221112	Cogeneration	Cogeneration	ACE Cogeneration Company, A California Limited Partnership	694272	55541	VOC	0.181437	35.7649	-117.386
2012	100001	ACE Cogeneration	Trona	221112	Cogeneration	Cogeneration	ACE Cogeneration Company, A California Limited Partnership	694272	55541	NOx	253.105	35.7649	-117.386
2012	100001	ACE Cogeneration	Trona	221112	Cogeneration	Cogeneration	ACE Cogeneration Company, A California Limited Partnership	694272	55541	SOx	179.35	35.7649	-117.386
2012	100001	ACE Cogeneration	Trona	221112	Cogeneration	Cogeneration	ACE Cogeneration Company, A California Limited Partnership	694272	55541	PM2.5	38.6461	35.7649	-117.386
2012	100001	ACE Cogeneration	Trona	221112	Cogeneration	Cogeneration	ACE Cogeneration Company, A California Limited Partnership	694272	55541	RSEI_TOTAL_TONS	13.5715	35.7649	-117.386
2013	100001	ACE Cogeneration	Trona	221112	Cogeneration	Cogeneration	ACE Cogeneration Company, A California Limited Partnership	694272	55541	CO2E_TOTAL	325824	35.7649	-117.386
2013	100001	ACE Cogeneration	Trona	221112	Cogeneration	Cogeneration	ACE Cogeneration Company, A California Limited Partnership	694272	55541	CO2E_COVERED	325824	35.7649	-117.386
2013	100001	ACE Cogeneration	Trona	221112	Cogeneration	Cogeneration	ACE Cogeneration Company, A California Limited Partnership	694272	55541	VOC	1.90509	35.7649	-117.386
2013	100001	ACE Cogeneration	Trona	221112	Cogeneration	Cogeneration	ACE Cogeneration Company, A California Limited Partnership	694272	55541	NOx	149.141	35.7649	-117.386
2013	100001	ACE Cogeneration	Trona	221112	Cogeneration	Cogeneration	ACE Cogeneration Company, A California Limited Partnership	694272	55541	SOx	104.508	35.7649	-117.386
2013	100001	ACE Cogeneration	Trona	221112	Cogeneration	Cogeneration	ACE Cogeneration Company, A California Limited Partnership	694272	55541	PM2.5	20.4117	35.7649	-117.386
2013	100001	ACE Cogeneration	Trona	221112	Cogeneration	Cogeneration	ACE Cogeneration Company, A California Limited Partnership	694272	55541	RSEI_TOTAL_TONS	8.09663	35.7649	-117.386
2014	100001	ACE Cogeneration	Trona	221112	Cogeneration	Cogeneration	ACE Cogeneration Company, A California Limited Partnership	694272	55541	CO2E_TOTAL	368448	35.7649	-117.386
2014	100001	ACE Cogeneration	Trona	221112	Cogeneration	Cogeneration	ACE Cogeneration Company, A California Limited Partnership	694272	55541	CO2E_COVERED	368448	35.7649	-117.386
2014	100001	ACE Cogeneration	Trona	221112	Cogeneration	Cogeneration	ACE Cogeneration Company, A California Limited Partnership	694272	55541	VOC	1.99581	35.7649	-117.386
2014	100001	ACE Cogeneration	Trona	221112	Cogeneration	Cogeneration	ACE Cogeneration Company, A California Limited Partnership	694272	55541	NOx	150.411	35.7649	-117.386
2014	100001	ACE Cogeneration	Trona	221112	Cogeneration	Cogeneration	ACE Cogeneration Company, A California Limited Partnership	694272	55541	SOx	114.577	35.7649	-117.386
2014	100001	ACE Cogeneration	Trona	221112	Cogeneration	Cogeneration	ACE Cogeneration Company, A California Limited Partnership	694272	55541	PM2.5	21.5003	35.7649	-117.386
2014	100001	ACE Cogeneration	Trona	221112	Cogeneration	Cogeneration	ACE Cogeneration Company, A California Limited Partnership	694272	55541	RSEI_TOTAL_TONS	8.71851	35.7649	-117.386
2015	100001	ACE Cogeneration	Trona	221112	Cogeneration	Cogeneration	ACE Cogeneration Company, A California Limited Partnership	694272	55541	CO2E_TOTAL	0	35.7649	-117.386
2015	100001	ACE Cogeneration	Trona	221112	Cogeneration	Cogeneration	ACE Cogeneration Company, A California Limited Partnership	694272	55541	CO2E_COVERED	0	35.7649	-117.386
2015	100001	ACE Cogeneration	Trona	221112	Cogeneration	Cogeneration	ACE Cogeneration Company, A California Limited Partnership	694272	55541	VOC	1.99581	35.7649	-117.386
2015	100001	ACE Cogeneration	Trona	221112	Cogeneration	Cogeneration	ACE Cogeneration Company, A California Limited Partnership	694272	55541	NOx	150.411	35.7649	-117.386
2015	100001	ACE Cogeneration	Trona	221112	Cogeneration	Cogeneration	ACE Cogeneration Company, A California Limited Partnership	694272	55541	SOx	114.577	35.7649	-117.386
2015	100001	ACE Cogeneration	Trona	221112	Cogeneration	Cogeneration	ACE Cogeneration Company, A California Limited Partnership	694272	55541	PM2.5	21.5003	35.7649	-117.386
2015	100001	ACE Cogeneration	Trona	221112	Cogeneration	Cogeneration	ACE Cogeneration Company, A California Limited Partnership	694272	55541	RSEI_TOTAL_TONS	NA	35.7649	-117.386
2011	100002	BP West Coast Products LLC Wilmington Calciner	Wilmington	324199	Other Combustion Source	Other Manufacturing	Tesoro Refining & Marketing Company, LLC	17419903	1393592	CO2E_TOTAL	209676	33.7769	-118.228
2011	100002	BP West Coast Products LLC Wilmington Calciner	Wilmington	324199	Other Combustion Source	Other Manufacturing	Tesoro Refining & Marketing Company, LLC	17419903	1393592	CO2E_COVERED	209676	33.7769	-118.228
2011	100002	BP West Coast Products LLC Wilmington Calciner	Wilmington	324199	Other Combustion Source	Other Manufacturing	Tesoro Refining & Marketing Company, LLC	17419903	1393592	VOC	3.4473	33.7769	-118.228
2011	100002	BP West Coast Products LLC Wilmington Calciner	Wilmington	324199	Other Combustion Source	Other Manufacturing	Tesoro Refining & Marketing Company, LLC	17419903	1393592	NOx	182.435	33.7769	-118.228
2011	100002	BP West Coast Products LLC Wilmington Calciner	Wilmington	324199	Other Combustion Source	Other Manufacturing	Tesoro Refining & Marketing Company, LLC	17419903	1393592	SOx	216.001	33.7769	-118.228
2011	100002	BP West Coast Products LLC Wilmington Calciner	Wilmington	324199	Other Combustion Source	Other Manufacturing	Tesoro Refining & Marketing Company, LLC	17419903	1393592	PM2.5	19.5952	33.7769	-118.228
2011	100002	BP West Coast Products LLC Wilmington Calciner	Wilmington	324199	Other Combustion Source	Other Manufacturing	Tesoro Refining & Marketing Company, LLC	17419903	1393592	RSEI_TOTAL_TONS	NA	33.7769	-118.228
2012	100002	BP West Coast Products LLC Wilmington Calciner	Wilmington	324199	Other Combustion Source	Other Manufacturing	Tesoro Refining & Marketing Company, LLC	17419903	1393592	CO2E_TOTAL	225987	33.7769	-118.228
2012	100002	BP West Coast Products LLC Wilmington Calciner	Wilmington	324199	Other Combustion Source	Other Manufacturing	Tesoro Refining & Marketing Company, LLC	17419903	1393592	CO2E_COVERED	225987	33.7769	-118.228
2012	100002	BP West Coast Products LLC Wilmington Calciner	Wilmington	324199	Other Combustion Source	Other Manufacturing	Tesoro Refining & Marketing Company, LLC	17419903	1393592	VOC	3.9009	33.7769	-118.228
2012	100002	BP West Coast Products LLC Wilmington Calciner	Wilmington	324199	Other Combustion Source	Other Manufacturing	Tesoro Refining & Marketing Company, LLC	17419903	1393592	NOx	202.302	33.7769	-118.228
2012	100002	BP West Coast Products LLC Wilmington Calciner	Wilmington	324199	Other Combustion Source	Other Manufacturing	Tesoro Refining & Marketing Company, LLC	17419903	1393592	SOx	307.173	33.7769	-118.228
2012	100002	BP West Coast Products LLC Wilmington Calciner	Wilmington	324199	Other Combustion Source	Other Manufacturing	Tesoro Refining & Marketing Company, LLC	17419903	1393592	PM2.5	19.6859	33.7769	-118.228
2012	100002	BP West Coast Products LLC Wilmington Calciner	Wilmington	324199	Other Combustion Source	Other Manufacturing	Tesoro Refining & Marketing Company, LLC	17419903	1393592	RSEI_TOTAL_TONS	NA	33.7769	-118.228
2013	100002	Tesoro Los Angeles Refinery - Wilmington Calciner	Wilmington	324199	Other Combustion Source	Other Manufacturing	Tesoro Refining & Marketing Company, LLC	17419903	1393592	CO2E_TOTAL	147020	33.7769	-118.228
2013	100002	Tesoro Los Angeles Refinery - Wilmington Calciner	Wilmington	324199	Other Combustion Source	Other Manufacturing	Tesoro Refining & Marketing Company, LLC	17419903	1393592	CO2E_COVERED	147020	33.7769	-118.228
2013	100002	Tesoro Los Angeles Refinery - Wilmington Calciner	Wilmington	324199	Other Combustion Source	Other Manufacturing	Tesoro Refining & Marketing Company, LLC	17419903	1393592	VOC	3.17515	33.7769	-118.228
2013	100002	Tesoro Los Angeles Refinery - Wilmington Calciner	Wilmington	324199	Other Combustion Source	Other Manufacturing	Tesoro Refining & Marketing Company, LLC	17419903	1393592	NOx	170.823	33.7769	-118.228
2013	100002	Tesoro Los Angeles Refinery - Wilmington Calciner	Wilmington	324199	Other Combustion Source	Other Manufacturing	Tesoro Refining & Marketing Company, LLC	17419903	1393592	SOx	252.107	33.7769	-118.228
2013	100002	Tesoro Los Angeles Refinery - Wilmington Calciner	Wilmington	324199	Other Combustion Source	Other Manufacturing	Tesoro Refining & Marketing Company, LLC	17419903	1393592	PM2.5	9.07185	33.7769	-118.228
2013	100002	Tesoro Los Angeles Refinery - Wilmington Calciner	Wilmington	324199	Other Combustion Source	Other Manufacturing	Tesoro Refining & Marketing Company, LLC	17419903	1393592	RSEI_TOTAL_TONS	NA	33.7769	-118.228
2014	100002	Tesoro Los Angeles Refinery - Wilmington Calciner	Wilmington	324199	Other Combustion Source	Other Manufacturing	Tesoro Refining & Marketing Company, LLC	17419903	1393592	CO2E_TOTAL	180109	33.7769	-118.228
2014	100002	Tesoro Los Angeles Refinery - Wilmington Calciner	Wilmington	324199	Other Combustion Source	Other Manufacturing	Tesoro Refining & Marketing Company, LLC	17419903	1393592	CO2E_COVERED	180109	33.7769	-118.228
2014	100002	Tesoro Los Angeles Refinery - Wilmington Calciner	Wilmington	324199	Other Combustion Source	Other Manufacturing	Tesoro Refining & Marketing Company, LLC	17419903	1393592	VOC	3.26587	33.7769	-118.228
2014	100002	Tesoro Los Angeles Refinery - Wilmington Calciner	Wilmington	324199	Other Combustion Source	Other Manufacturing	Tesoro Refining & Marketing Company, LLC	17419903	1393592	NOx	190.509	33.7769	-118.228
2014	100002	Tesoro Los Angeles Refinery - Wilmington Calciner	Wilmington	324199	Other Combustion Source	Other Manufacturing	Tesoro Refining & Marketing Company, LLC	17419903	1393592	SOx	292.839	33.7769	-118.228
2014	100002	Tesoro Los Angeles Refinery - Wilmington Calciner	Wilmington	324199	Other Combustion Source	Other Manufacturing	Tesoro Refining & Marketing Company, LLC	17419903	1393592	PM2.5	9.70688	33.7769	-118.228
2014	100002	Tesoro Los Angeles Refinery - Wilmington Calciner	Wilmington	324199	Other Combustion Source	Other Manufacturing	Tesoro Refining & Marketing Company, LLC	17419903	1393592	RSEI_TOTAL_TONS	NA	33.7769	-118.228
2015	100002	Tesoro Los Angeles Refinery - Wilmington Calciner	Wilmington	324199	Other Combustion Source	Other Manufacturing	Tesoro Refining & Marketing Company, LLC	17419903	1393592	CO2E_TOTAL	193154	33.7769	-118.228
2015	100002	Tesoro Los Angeles Refinery - Wilmington Calciner	Wilmington	324199	Other Combustion Source	Other Manufacturing	Tesoro Refining & Marketing Company, LLC	17419903	1393592	CO2E_COVERED	193153	33.7769	-118.228
2015	100002	Tesoro Los Angeles Refinery - Wilmington Calciner	Wilmington	324199	Other Combustion Source	Other Manufacturing	Tesoro Refining & Marketing Company, LLC	17419903	1393592	VOC	18.9602	33.7769	-118.228
2015	100002	Tesoro Los Angeles Refinery - Wilmington Calciner	Wilmington	324199	Other Combustion Source	Other Manufacturing	Tesoro Refining & Marketing Company, LLC	17419903	1393592	NOx	199.581	33.7769	-118.228
2015	100002	Tesoro Los Angeles Refinery - Wilmington Calciner	Wilmington	324199	Other Combustion Source	Other Manufacturing	Tesoro Refining & Marketing Company, LLC	17419903	1393592	SOx	298.192	33.7769	-118.228
2015	100002	Tesoro Los Angeles Refinery - Wilmington Calciner	Wilmington	324199	Other Combustion Source	Other Manufacturing	Tesoro Refining & Marketing Company, LLC	17419903	1393592	PM2.5	11.9748	33.7769	-118.228
2015	100002	Tesoro Los Angeles Refinery - Wilmington Calciner	Wilmington	324199	Other Combustion Source	Other Manufacturing	Tesoro Refining & Marketing Company, LLC	17419903	1393592	RSEI_TOTAL_TONS	NA	33.7769	-118.228
2011	100011	Searles Valley Minerals Inc.	Trona	212391	Other Combustion Source	Oil & Gas Production / Supplier	Searles Valley Minerals	2780666	0	CO2E_TOTAL	1460902	35.7607	-117.377
2011	100011	Searles Valley Minerals Inc.	Trona	212391	Other Combustion Source	Oil & Gas Production / Supplier	Searles Valley Minerals	2780666	0	CO2E_COVERED	1460902	35.7607	-117.377
2011	100011	Searles Valley Minerals Inc.	Trona	212391	Other Combustion Source	Oil & Gas Production / Supplier	Searles Valley Minerals	2780666	0	VOC	29.9371	35.7607	-117.377
2011	100011	Searles Valley Minerals Inc.	Trona	212391	Other Combustion Source	Oil & Gas Production / Supplier	Searles Valley Minerals	2780666	0	NOx	1691.54	35.7607	-117.377
2011	100011	Searles Valley Minerals Inc.	Trona	212391	Other Combustion Source	Oil & Gas Production / Supplier	Searles Valley Minerals	2780666	0	SOx	145.422	35.7607	-117.377
2011	100011	Searles Valley Minerals Inc.	Trona	212391	Other Combustion Source	Oil & Gas Production / Supplier	Searles Valley Minerals	2780666	0	PM2.5	161.842	35.7607	-117.377
2011	100011	Searles Valley Minerals Inc.	Trona	212391	Other Combustion Source	Oil & Gas Production / Supplier	Searles Valley Minerals	2780666	0	RSEI_TOTAL_TONS	NA	35.7607	-117.377
2012	100011	Searles Valley Minerals Inc.	Trona	212391	Other Combustion Source	Oil & Gas Production / Supplier	Searles Valley Minerals	2780666	0	CO2E_TOTAL	1376496	35.7607	-117.377
2012	100011	Searles Valley Minerals Inc.	Trona	212391	Other Combustion Source	Oil & Gas Production / Supplier	Searles Valley Minerals	2780666	0	CO2E_COVERED	1376496	35.7607	-117.377
2012	100011	Searles Valley Minerals Inc.	Trona	212391	Other Combustion Source	Oil & Gas Production / Supplier	Searles Valley Minerals	2780666	0	VOC	29.3928	35.7607	-117.377
2012	100011	Searles Valley Minerals Inc.	Trona	212391	Other Combustion Source	Oil & Gas Production / Supplier	Searles Valley Minerals	2780666	0	NOx	1617.78	35.7607	-117.377
2012	100011	Searles Valley Minerals Inc.	Trona	212391	Other Combustion Source	Oil & Gas Production / Supplier	Searles Valley Minerals	2780666	0	SOx	122.833	35.7607	-117.377
2012	100011	Searles Valley Minerals Inc.	Trona	212391	Other Combustion Source	Oil & Gas Production / Supplier	Searles Valley Minerals	2780666	0	PM2.5	140.251	35.7607	-117.377
2012	100011	Searles Valley Minerals Inc.	Trona	212391	Other Combustion Source	Oil & Gas Production / Supplier	Searles Valley Minerals	2780666	0	RSEI_TOTAL_TONS	NA	35.7607	-117.377
2013	100011	Searles Valley Minerals Inc.	Trona	212391	Other Combustion Source	Oil & Gas Production / Supplier	Searles Valley Minerals	2780666	0	CO2E_TOTAL	1368018	35.7607	-117.377
2013	100011	Searles Valley Minerals Inc.	Trona	212391	Other Combustion Source	Oil & Gas Production / Supplier	Searles Valley Minerals	2780666	0	CO2E_COVERED	1368018	35.7607	-117.377
2013	100011	Searles Valley Minerals Inc.	Trona	212391	Other Combustion Source	Oil & Gas Production / Supplier	Searles Valley Minerals	2780666	0	VOC	31.57	35.7607	-117.377
2013	100011	Searles Valley Minerals Inc.	Trona	212391	Other Combustion Source	Oil & Gas Production / Supplier	Searles Valley Minerals	2780666	0	NOx	1594.56	35.7607	-117.377
2013	100011	Searles Valley Minerals Inc.	Trona	212391	Other Combustion Source	Oil & Gas Production / Supplier	Searles Valley Minerals	2780666	0	SOx	139.979	35.7607	-117.377
2013	100011	Searles Valley Minerals Inc.	Trona	212391	Other Combustion Source	Oil & Gas Production / Supplier	Searles Valley Minerals	2780666	0	PM2.5	149.595	35.7607	-117.377
2013	100011	Searles Valley Minerals Inc.	Trona	212391	Other Combustion Source	Oil & Gas Production / Supplier	Searles Valley Minerals	2780666	0	RSEI_TOTAL_TONS	NA	35.7607	-117.377
2014	100011	Searles Valley Minerals Inc.	Trona	212391	Other Combustion Source	Oil & Gas Production / Supplier	Searles Valley Minerals	2780666	0	CO2E_TOTAL	1412648	35.7607	-117.377
2014	100011	Searles Valley Minerals Inc.	Trona	212391	Other Combustion Source	Oil & Gas Production / Supplier	Searles Valley Minerals	2780666	0	CO2E_COVERED	1412648	35.7607	-117.377
2014	100011	Searles Valley Minerals Inc.	Trona	212391	Other Combustion Source	Oil & Gas Production / Supplier	Searles Valley Minerals	2780666	0	VOC	14.1521	35.7607	-117.377
2014	100011	Searles Valley Minerals Inc.	Trona	212391	Other Combustion Source	Oil & Gas Production / Supplier	Searles Valley Minerals	2780666	0	NOx	1312.24	35.7607	-117.377
2014	100011	Searles Valley Minerals Inc.	Trona	212391	Other Combustion Source	Oil & Gas Production / Supplier	Searles Valley Minerals	2780666	0	SOx	115.938	35.7607	-117.377
2014	100011	Searles Valley Minerals Inc.	Trona	212391	Other Combustion Source	Oil & Gas Production / Supplier	Searles Valley Minerals	2780666	0	PM2.5	150.139	35.7607	-117.377
2014	100011	Searles Valley Minerals Inc.	Trona	212391	Other Combustion Source	Oil & Gas Production / Supplier	Searles Valley Minerals	2780666	0	RSEI_TOTAL_TONS	NA	35.7607	-117.377
2015	100011	Searles Valley Minerals Inc.	Trona	212391	Other Combustion Source	Oil & Gas Production / Supplier	Searles Valley Minerals	2780666	0	CO2E_TOTAL	1503410	35.7607	-117.377
2015	100011	Searles Valley Minerals Inc.	Trona	212391	Other Combustion Source	Oil & Gas Production / Supplier	Searles Valley Minerals	2780666	0	CO2E_COVERED	1502888	35.7607	-117.377
2015	100011	Searles Valley Minerals Inc.	Trona	212391	Other Combustion Source	Oil & Gas Production / Supplier	Searles Valley Minerals	2780666	0	VOC	15.6036	35.7607	-117.377
2015	100011	Searles Valley Minerals Inc.	Trona	212391	Other Combustion Source	Oil & Gas Production / Supplier	Searles Valley Minerals	2780666	0	NOx	1404.5	35.7607	-117.377
2015	100011	Searles Valley Minerals Inc.	Trona	212391	Other Combustion Source	Oil & Gas Production / Supplier	Searles Valley Minerals	2780666	0	SOx	132.63	35.7607	-117.377
2015	100011	Searles Valley Minerals Inc.	Trona	212391	Other Combustion Source	Oil & Gas Production / Supplier	Searles Valley Minerals	2780666	0	PM2.5	133.81	35.7607	-117.377
2015	100011	Searles Valley Minerals Inc.	Trona	212391	Other Combustion Source	Oil & Gas Production / Supplier	Searles Valley Minerals	2780666	0	RSEI_TOTAL_TONS	NA	35.7607	-117.377
2011	100013	TXI Riverside Cement (Oro Grande Plant)	Oro Grande	327310	Cement Plant	Cement Plant	CalPortland Company	4273548	90000	CO2E_TOTAL	785256	34.6033	-117.34
2011	100013	TXI Riverside Cement (Oro Grande Plant)	Oro Grande	327310	Cement Plant	Cement Plant	CalPortland Company	4273548	90000	CO2E_COVERED	785256	34.6033	-117.34
2011	100013	TXI Riverside Cement (Oro Grande Plant)	Oro Grande	327310	Cement Plant	Cement Plant	CalPortland Company	4273548	90000	VOC	13.5171	34.6033	-117.34
2011	100013	TXI Riverside Cement (Oro Grande Plant)	Oro Grande	327310	Cement Plant	Cement Plant	CalPortland Company	4273548	90000	NOx	789.342	34.6033	-117.34
2011	100013	TXI Riverside Cement (Oro Grande Plant)	Oro Grande	327310	Cement Plant	Cement Plant	CalPortland Company	4273548	90000	SOx	12.3377	34.6033	-117.34
2011	100013	TXI Riverside Cement (Oro Grande Plant)	Oro Grande	327310	Cement Plant	Cement Plant	CalPortland Company	4273548	90000	PM2.5	200.851	34.6033	-117.34
2011	100013	TXI Riverside Cement (Oro Grande Plant)	Oro Grande	327310	Cement Plant	Cement Plant	CalPortland Company	4273548	90000	RSEI_TOTAL_TONS	23.3392	34.6033	-117.34
2012	100013	TXI Riverside Cement (Oro Grande Plant)	Oro Grande	327310	Cement Plant	Cement Plant	CalPortland Company	4273548	90000	CO2E_TOTAL	1032735	34.6033	-117.34
2012	100013	TXI Riverside Cement (Oro Grande Plant)	Oro Grande	327310	Cement Plant	Cement Plant	CalPortland Company	4273548	90000	CO2E_COVERED	1032735	34.6033	-117.34
2012	100013	TXI Riverside Cement (Oro Grande Plant)	Oro Grande	327310	Cement Plant	Cement Plant	CalPortland Company	4273548	90000	VOC	25.6733	34.6033	-117.34
2012	100013	TXI Riverside Cement (Oro Grande Plant)	Oro Grande	327310	Cement Plant	Cement Plant	CalPortland Company	4273548	90000	NOx	2252.09	34.6033	-117.34
2012	100013	TXI Riverside Cement (Oro Grande Plant)	Oro Grande	327310	Cement Plant	Cement Plant	CalPortland Company	4273548	90000	SOx	43.5449	34.6033	-117.34
2012	100013	TXI Riverside Cement (Oro Grande Plant)	Oro Grande	327310	Cement Plant	Cement Plant	CalPortland Company	4273548	90000	PM2.5	335.386	34.6033	-117.34
2012	100013	TXI Riverside Cement (Oro Grande Plant)	Oro Grande	327310	Cement Plant	Cement Plant	CalPortland Company	4273548	90000	RSEI_TOTAL_TONS	31.3705	34.6033	-117.34
2013	100013	Riverside Cement Company	Oro Grande	327310	Cement Plant	Cement Plant	CalPortland Company	4273548	90000	CO2E_TOTAL	1075459	34.6033	-117.34
2013	100013	Riverside Cement Company	Oro Grande	327310	Cement Plant	Cement Plant	CalPortland Company	4273548	90000	CO2E_COVERED	1075459	34.6033	-117.34
2013	100013	Riverside Cement Company	Oro Grande	327310	Cement Plant	Cement Plant	CalPortland Company	4273548	90000	VOC	9.16257	34.6033	-117.34
2013	100013	Riverside Cement Company	Oro Grande	327310	Cement Plant	Cement Plant	CalPortland Company	4273548	90000	NOx	1466.65	34.6033	-117.34
2013	100013	Riverside Cement Company	Oro Grande	327310	Cement Plant	Cement Plant	CalPortland Company	4273548	90000	SOx	18.8694	34.6033	-117.34
2013	100013	Riverside Cement Company	Oro Grande	327310	Cement Plant	Cement Plant	CalPortland Company	4273548	90000	PM2.5	113.307	34.6033	-117.34
2013	100013	Riverside Cement Company	Oro Grande	327310	Cement Plant	Cement Plant	CalPortland Company	4273548	90000	RSEI_TOTAL_TONS	33.5155	34.6033	-117.34
2014	100013	Riverside Cement Company	Oro Grande	327310	Cement Plant	Cement Plant	CalPortland Company	4273548	90000	CO2E_TOTAL	1221998	34.6033	-117.34
2014	100013	Riverside Cement Company	Oro Grande	327310	Cement Plant	Cement Plant	CalPortland Company	4273548	90000	CO2E_COVERED	1221998	34.6033	-117.34
2014	100013	Riverside Cement Company	Oro Grande	327310	Cement Plant	Cement Plant	CalPortland Company	4273548	90000	VOC	9.16257	34.6033	-117.34
2014	100013	Riverside Cement Company	Oro Grande	327310	Cement Plant	Cement Plant	CalPortland Company	4273548	90000	NOx	1468.28	34.6033	-117.34
2014	100013	Riverside Cement Company	Oro Grande	327310	Cement Plant	Cement Plant	CalPortland Company	4273548	90000	SOx	25.0383	34.6033	-117.34
2014	100013	Riverside Cement Company	Oro Grande	327310	Cement Plant	Cement Plant	CalPortland Company	4273548	90000	PM2.5	375.756	34.6033	-117.34
2014	100013	Riverside Cement Company	Oro Grande	327310	Cement Plant	Cement Plant	CalPortland Company	4273548	90000	RSEI_TOTAL_TONS	38.5096	34.6033	-117.34
2015	100013	CalPortland Company Oro Grande Plant	Oro Grande	327310	Cement Plant	Cement Plant	CalPortland Company	4273548	90000	CO2E_TOTAL	930160	34.6033	-117.34
2015	100013	CalPortland Company Oro Grande Plant	Oro Grande	327310	Cement Plant	Cement Plant	CalPortland Company	4273548	90000	CO2E_COVERED	930160	34.6033	-117.34
2015	100013	CalPortland Company Oro Grande Plant	Oro Grande	327310	Cement Plant	Cement Plant	CalPortland Company	4273548	90000	VOC	NA	34.6033	-117.34
2015	100013	CalPortland Company Oro Grande Plant	Oro Grande	327310	Cement Plant	Cement Plant	CalPortland Company	4273548	90000	NOx	NA	34.6033	-117.34
2015	100013	CalPortland Company Oro Grande Plant	Oro Grande	327310	Cement Plant	Cement Plant	CalPortland Company	4273548	90000	SOx	NA	34.6033	-117.34
2015	100013	CalPortland Company Oro Grande Plant	Oro Grande	327310	Cement Plant	Cement Plant	CalPortland Company	4273548	90000	PM2.5	NA	34.6033	-117.34
2015	100013	CalPortland Company Oro Grande Plant	Oro Grande	327310	Cement Plant	Cement Plant	CalPortland Company	4273548	90000	RSEI_TOTAL_TONS	26.6645	34.6033	-117.34
2011	100014	Air Products - APMC - Stockton CoGen	Stockton	221112	Cogeneration	Cogeneration	NA	NA	NA	CO2E_TOTAL	497337	37.9135	-121.262
2011	100014	Air Products - APMC - Stockton CoGen	Stockton	221112	Cogeneration	Cogeneration	NA	NA	NA	CO2E_COVERED	412758	37.9135	-121.262
2011	100014	Air Products - APMC - Stockton CoGen	Stockton	221112	Cogeneration	Cogeneration	NA	NA	NA	VOC	0.453593	37.9135	-121.262
2011	100014	Air Products - APMC - Stockton CoGen	Stockton	221112	Cogeneration	Cogeneration	NA	NA	NA	NOx	82.6446	37.9135	-121.262
2011	100014	Air Products - APMC - Stockton CoGen	Stockton	221112	Cogeneration	Cogeneration	NA	NA	NA	SOx	85.3661	37.9135	-121.262
2011	100014	Air Products - APMC - Stockton CoGen	Stockton	221112	Cogeneration	Cogeneration	NA	NA	NA	PM2.5	2.90299	37.9135	-121.262
2011	100014	Air Products - APMC - Stockton CoGen	Stockton	221112	Cogeneration	Cogeneration	NA	NA	NA	RSEI_TOTAL_TONS	NA	37.9135	-121.262
2012	100014	Air Products - APMC - Stockton CoGen	Stockton	221112	Cogeneration	Cogeneration	NA	NA	NA	CO2E_TOTAL	147017	37.9135	-121.262
2012	100014	Air Products - APMC - Stockton CoGen	Stockton	221112	Cogeneration	Cogeneration	NA	NA	NA	CO2E_COVERED	143529	37.9135	-121.262
2012	100014	Air Products - APMC - Stockton CoGen	Stockton	221112	Cogeneration	Cogeneration	NA	NA	NA	VOC	0.63503	37.9135	-121.262
2012	100014	Air Products - APMC - Stockton CoGen	Stockton	221112	Cogeneration	Cogeneration	NA	NA	NA	NOx	21.591	37.9135	-121.262
2012	100014	Air Products - APMC - Stockton CoGen	Stockton	221112	Cogeneration	Cogeneration	NA	NA	NA	SOx	33.9287	37.9135	-121.262
2012	100014	Air Products - APMC - Stockton CoGen	Stockton	221112	Cogeneration	Cogeneration	NA	NA	NA	PM2.5	2.90299	37.9135	-121.262
2012	100014	Air Products - APMC - Stockton CoGen	Stockton	221112	Cogeneration	Cogeneration	NA	NA	NA	RSEI_TOTAL_TONS	NA	37.9135	-121.262
2013	100014	Air Products - APMC - Stockton CoGen	Stockton	221112	Cogeneration	Cogeneration	NA	NA	NA	CO2E_TOTAL	0	37.9135	-121.262
2013	100014	Air Products - APMC - Stockton CoGen	Stockton	221112	Cogeneration	Cogeneration	NA	NA	NA	CO2E_COVERED	0	37.9135	-121.262
2013	100014	Air Products - APMC - Stockton CoGen	Stockton	221112	Cogeneration	Cogeneration	NA	NA	NA	VOC	0.63503	37.9135	-121.262
2013	100014	Air Products - APMC - Stockton CoGen	Stockton	221112	Cogeneration	Cogeneration	NA	NA	NA	NOx	0.362874	37.9135	-121.262
2013	100014	Air Products - APMC - Stockton CoGen	Stockton	221112	Cogeneration	Cogeneration	NA	NA	NA	SOx	0.272155	37.9135	-121.262
2013	100014	Air Products - APMC - Stockton CoGen	Stockton	221112	Cogeneration	Cogeneration	NA	NA	NA	PM2.5	2.54012	37.9135	-121.262
2013	100014	Air Products - APMC - Stockton CoGen	Stockton	221112	Cogeneration	Cogeneration	NA	NA	NA	RSEI_TOTAL_TONS	NA	37.9135	-121.262
2014	100014	Air Products - APMC - Stockton CoGen	Stockton	221112	Cogeneration	Cogeneration	NA	NA	NA	CO2E_TOTAL	NA	37.9135	-121.262
2014	100014	Air Products - APMC - Stockton CoGen	Stockton	221112	Cogeneration	Cogeneration	NA	NA	NA	CO2E_COVERED	NA	37.9135	-121.262
2014	100014	Air Products - APMC - Stockton CoGen	Stockton	221112	Cogeneration	Cogeneration	NA	NA	NA	VOC	NA	37.9135	-121.262
2014	100014	Air Products - APMC - Stockton CoGen	Stockton	221112	Cogeneration	Cogeneration	NA	NA	NA	NOx	NA	37.9135	-121.262
2014	100014	Air Products - APMC - Stockton CoGen	Stockton	221112	Cogeneration	Cogeneration	NA	NA	NA	SOx	NA	37.9135	-121.262
2014	100014	Air Products - APMC - Stockton CoGen	Stockton	221112	Cogeneration	Cogeneration	NA	NA	NA	PM2.5	NA	37.9135	-121.262
2014	100014	Air Products - APMC - Stockton CoGen	Stockton	221112	Cogeneration	Cogeneration	NA	NA	NA	RSEI_TOTAL_TONS	NA	37.9135	-121.262
2015	100014	Air Products - APMC - Stockton CoGen	Stockton	221112	Cogeneration	Cogeneration	NA	NA	NA	CO2E_TOTAL	NA	37.9135	-121.262
2015	100014	Air Products - APMC - Stockton CoGen	Stockton	221112	Cogeneration	Cogeneration	NA	NA	NA	CO2E_COVERED	NA	37.9135	-121.262
2015	100014	Air Products - APMC - Stockton CoGen	Stockton	221112	Cogeneration	Cogeneration	NA	NA	NA	VOC	NA	37.9135	-121.262
2015	100014	Air Products - APMC - Stockton CoGen	Stockton	221112	Cogeneration	Cogeneration	NA	NA	NA	NOx	NA	37.9135	-121.262
2015	100014	Air Products - APMC - Stockton CoGen	Stockton	221112	Cogeneration	Cogeneration	NA	NA	NA	SOx	NA	37.9135	-121.262
2015	100014	Air Products - APMC - Stockton CoGen	Stockton	221112	Cogeneration	Cogeneration	NA	NA	NA	PM2.5	NA	37.9135	-121.262
2015	100014	Air Products - APMC - Stockton CoGen	Stockton	221112	Cogeneration	Cogeneration	NA	NA	NA	RSEI_TOTAL_TONS	NA	37.9135	-121.262
2011	100063	Southeast Resource Recovery Facility (SERRF)	Long Beach	562213	In-State Electricity Generation	Electricity Generation	SERRF	234891	0	CO2E_TOTAL	415648	33.7586	-118.241
2011	100063	Southeast Resource Recovery Facility (SERRF)	Long Beach	562213	In-State Electricity Generation	Electricity Generation	SERRF	234891	0	CO2E_COVERED	115792	33.7586	-118.241
2011	100063	Southeast Resource Recovery Facility (SERRF)	Long Beach	562213	In-State Electricity Generation	Electricity Generation	SERRF	234891	0	VOC	8.61826	33.7586	-118.241
2011	100063	Southeast Resource Recovery Facility (SERRF)	Long Beach	562213	In-State Electricity Generation	Electricity Generation	SERRF	234891	0	NOx	275.875	33.7586	-118.241
2011	100063	Southeast Resource Recovery Facility (SERRF)	Long Beach	562213	In-State Electricity Generation	Electricity Generation	SERRF	234891	0	SOx	27.7599	33.7586	-118.241
2011	100063	Southeast Resource Recovery Facility (SERRF)	Long Beach	562213	In-State Electricity Generation	Electricity Generation	SERRF	234891	0	PM2.5	6.53173	33.7586	-118.241
2011	100063	Southeast Resource Recovery Facility (SERRF)	Long Beach	562213	In-State Electricity Generation	Electricity Generation	SERRF	234891	0	RSEI_TOTAL_TONS	NA	33.7586	-118.241
2012	100063	Southeast Resource Recovery Facility (SERRF)	Long Beach	562213	In-State Electricity Generation	Electricity Generation	SERRF	234891	0	CO2E_TOTAL	401590	33.7586	-118.241
2012	100063	Southeast Resource Recovery Facility (SERRF)	Long Beach	562213	In-State Electricity Generation	Electricity Generation	SERRF	234891	0	CO2E_COVERED	153485	33.7586	-118.241
2012	100063	Southeast Resource Recovery Facility (SERRF)	Long Beach	562213	In-State Electricity Generation	Electricity Generation	SERRF	234891	0	VOC	6.3503	33.7586	-118.241
2012	100063	Southeast Resource Recovery Facility (SERRF)	Long Beach	562213	In-State Electricity Generation	Electricity Generation	SERRF	234891	0	NOx	276.964	33.7586	-118.241
2012	100063	Southeast Resource Recovery Facility (SERRF)	Long Beach	562213	In-State Electricity Generation	Electricity Generation	SERRF	234891	0	SOx	24.494	33.7586	-118.241
2012	100063	Southeast Resource Recovery Facility (SERRF)	Long Beach	562213	In-State Electricity Generation	Electricity Generation	SERRF	234891	0	PM2.5	6.3503	33.7586	-118.241
2012	100063	Southeast Resource Recovery Facility (SERRF)	Long Beach	562213	In-State Electricity Generation	Electricity Generation	SERRF	234891	0	RSEI_TOTAL_TONS	NA	33.7586	-118.241
2013	100063	Southeast Resource Recovery Facility (SERRF)	Long Beach	562213	In-State Electricity Generation	Electricity Generation	SERRF	234891	0	CO2E_TOTAL	413873	33.7586	-118.241
2013	100063	Southeast Resource Recovery Facility (SERRF)	Long Beach	562213	In-State Electricity Generation	Electricity Generation	SERRF	234891	0	CO2E_COVERED	130338	33.7586	-118.241
2013	100063	Southeast Resource Recovery Facility (SERRF)	Long Beach	562213	In-State Electricity Generation	Electricity Generation	SERRF	234891	0	VOC	17.8715	33.7586	-118.241
2013	100063	Southeast Resource Recovery Facility (SERRF)	Long Beach	562213	In-State Electricity Generation	Electricity Generation	SERRF	234891	0	NOx	275.694	33.7586	-118.241
2013	100063	Southeast Resource Recovery Facility (SERRF)	Long Beach	562213	In-State Electricity Generation	Electricity Generation	SERRF	234891	0	SOx	26.9434	33.7586	-118.241
2013	100063	Southeast Resource Recovery Facility (SERRF)	Long Beach	562213	In-State Electricity Generation	Electricity Generation	SERRF	234891	0	PM2.5	4.80808	33.7586	-118.241
2013	100063	Southeast Resource Recovery Facility (SERRF)	Long Beach	562213	In-State Electricity Generation	Electricity Generation	SERRF	234891	0	RSEI_TOTAL_TONS	NA	33.7586	-118.241
2014	100063	Southeast Resource Recovery Facility (SERRF)	Long Beach	562213	In-State Electricity Generation	Electricity Generation	SERRF	234891	0	CO2E_TOTAL	435657	33.7586	-118.241
2014	100063	Southeast Resource Recovery Facility (SERRF)	Long Beach	562213	In-State Electricity Generation	Electricity Generation	SERRF	234891	0	CO2E_COVERED	104553	33.7586	-118.241
2014	100063	Southeast Resource Recovery Facility (SERRF)	Long Beach	562213	In-State Electricity Generation	Electricity Generation	SERRF	234891	0	VOC	6.16886	33.7586	-118.241
2014	100063	Southeast Resource Recovery Facility (SERRF)	Long Beach	562213	In-State Electricity Generation	Electricity Generation	SERRF	234891	0	NOx	287.941	33.7586	-118.241
2014	100063	Southeast Resource Recovery Facility (SERRF)	Long Beach	562213	In-State Electricity Generation	Electricity Generation	SERRF	234891	0	SOx	26.5805	33.7586	-118.241
2014	100063	Southeast Resource Recovery Facility (SERRF)	Long Beach	562213	In-State Electricity Generation	Electricity Generation	SERRF	234891	0	PM2.5	7.3482	33.7586	-118.241
2014	100063	Southeast Resource Recovery Facility (SERRF)	Long Beach	562213	In-State Electricity Generation	Electricity Generation	SERRF	234891	0	RSEI_TOTAL_TONS	NA	33.7586	-118.241
2015	100063	Southeast Resource Recovery Facility (SERRF)	Long Beach	562213	In-State Electricity Generation	Electricity Generation	SERRF	234891	0	CO2E_TOTAL	394514	33.7586	-118.241
2015	100063	Southeast Resource Recovery Facility (SERRF)	Long Beach	562213	In-State Electricity Generation	Electricity Generation	SERRF	234891	0	CO2E_COVERED	101734	33.7586	-118.241
2015	100063	Southeast Resource Recovery Facility (SERRF)	Long Beach	562213	In-State Electricity Generation	Electricity Generation	SERRF	234891	0	VOC	2.17724	33.7586	-118.241
2015	100063	Southeast Resource Recovery Facility (SERRF)	Long Beach	562213	In-State Electricity Generation	Electricity Generation	SERRF	234891	0	NOx	273.607	33.7586	-118.241
2015	100063	Southeast Resource Recovery Facility (SERRF)	Long Beach	562213	In-State Electricity Generation	Electricity Generation	SERRF	234891	0	SOx	24.9476	33.7586	-118.241
2015	100063	Southeast Resource Recovery Facility (SERRF)	Long Beach	562213	In-State Electricity Generation	Electricity Generation	SERRF	234891	0	PM2.5	4.08233	33.7586	-118.241
2015	100063	Southeast Resource Recovery Facility (SERRF)	Long Beach	562213	In-State Electricity Generation	Electricity Generation	SERRF	234891	0	RSEI_TOTAL_TONS	NA	33.7586	-118.241
2011	100064	LACSD - Commerce Refuse To Energy	Commerce	562213	In-State Electricity Generation	Electricity Generation	LACSD	137550	0	CO2E_TOTAL	108982	33.995	-118.153
2011	100064	LACSD - Commerce Refuse To Energy	Commerce	562213	In-State Electricity Generation	Electricity Generation	LACSD	137550	0	CO2E_COVERED	53826	33.995	-118.153
2011	100064	LACSD - Commerce Refuse To Energy	Commerce	562213	In-State Electricity Generation	Electricity Generation	LACSD	137550	0	VOC	3.26587	33.995	-118.153
2011	100064	LACSD - Commerce Refuse To Energy	Commerce	562213	In-State Electricity Generation	Electricity Generation	LACSD	137550	0	NOx	108.862	33.995	-118.153
2011	100064	LACSD - Commerce Refuse To Energy	Commerce	562213	In-State Electricity Generation	Electricity Generation	LACSD	137550	0	SOx	9.88832	33.995	-118.153
2011	100064	LACSD - Commerce Refuse To Energy	Commerce	562213	In-State Electricity Generation	Electricity Generation	LACSD	137550	0	PM2.5	2.81227	33.995	-118.153
2011	100064	LACSD - Commerce Refuse To Energy	Commerce	562213	In-State Electricity Generation	Electricity Generation	LACSD	137550	0	RSEI_TOTAL_TONS	0.00136078	33.995	-118.153
2012	100064	LACSD - Commerce Refuse To Energy	Commerce	562213	In-State Electricity Generation	Electricity Generation	LACSD	137550	0	CO2E_TOTAL	109436	33.995	-118.153
2012	100064	LACSD - Commerce Refuse To Energy	Commerce	562213	In-State Electricity Generation	Electricity Generation	LACSD	137550	0	CO2E_COVERED	52380	33.995	-118.153
2012	100064	LACSD - Commerce Refuse To Energy	Commerce	562213	In-State Electricity Generation	Electricity Generation	LACSD	137550	0	VOC	2.99371	33.995	-118.153
2012	100064	LACSD - Commerce Refuse To Energy	Commerce	562213	In-State Electricity Generation	Electricity Generation	LACSD	137550	0	NOx	108.136	33.995	-118.153
2012	100064	LACSD - Commerce Refuse To Energy	Commerce	562213	In-State Electricity Generation	Electricity Generation	LACSD	137550	0	SOx	9.97903	33.995	-118.153
2012	100064	LACSD - Commerce Refuse To Energy	Commerce	562213	In-State Electricity Generation	Electricity Generation	LACSD	137550	0	PM2.5	0.907185	33.995	-118.153
2012	100064	LACSD - Commerce Refuse To Energy	Commerce	562213	In-State Electricity Generation	Electricity Generation	LACSD	137550	0	RSEI_TOTAL_TONS	0.00362874	33.995	-118.153
2013	100064	LACSD - Commerce Refuse To Energy	Commerce	562213	In-State Electricity Generation	Electricity Generation	LACSD	137550	0	CO2E_TOTAL	111122	33.995	-118.153
2013	100064	LACSD - Commerce Refuse To Energy	Commerce	562213	In-State Electricity Generation	Electricity Generation	LACSD	137550	0	CO2E_COVERED	55286	33.995	-118.153
2013	100064	LACSD - Commerce Refuse To Energy	Commerce	562213	In-State Electricity Generation	Electricity Generation	LACSD	137550	0	VOC	3.35658	33.995	-118.153
2013	100064	LACSD - Commerce Refuse To Energy	Commerce	562213	In-State Electricity Generation	Electricity Generation	LACSD	137550	0	NOx	109.134	33.995	-118.153
2013	100064	LACSD - Commerce Refuse To Energy	Commerce	562213	In-State Electricity Generation	Electricity Generation	LACSD	137550	0	SOx	8.3461	33.995	-118.153
2013	100064	LACSD - Commerce Refuse To Energy	Commerce	562213	In-State Electricity Generation	Electricity Generation	LACSD	137550	0	PM2.5	0.997904	33.995	-118.153
2013	100064	LACSD - Commerce Refuse To Energy	Commerce	562213	In-State Electricity Generation	Electricity Generation	LACSD	137550	0	RSEI_TOTAL_TONS	0.0158758	33.995	-118.153
2014	100064	LACSD - Commerce Refuse To Energy	Commerce	562213	In-State Electricity Generation	Electricity Generation	LACSD	137550	0	CO2E_TOTAL	108953	33.995	-118.153
2014	100064	LACSD - Commerce Refuse To Energy	Commerce	562213	In-State Electricity Generation	Electricity Generation	LACSD	137550	0	CO2E_COVERED	56668	33.995	-118.153
2014	100064	LACSD - Commerce Refuse To Energy	Commerce	562213	In-State Electricity Generation	Electricity Generation	LACSD	137550	0	VOC	2.81227	33.995	-118.153
2014	100064	LACSD - Commerce Refuse To Energy	Commerce	562213	In-State Electricity Generation	Electricity Generation	LACSD	137550	0	NOx	94.8008	33.995	-118.153
2014	100064	LACSD - Commerce Refuse To Energy	Commerce	562213	In-State Electricity Generation	Electricity Generation	LACSD	137550	0	SOx	5.44311	33.995	-118.153
2014	100064	LACSD - Commerce Refuse To Energy	Commerce	562213	In-State Electricity Generation	Electricity Generation	LACSD	137550	0	PM2.5	0.907185	33.995	-118.153
2014	100064	LACSD - Commerce Refuse To Energy	Commerce	562213	In-State Electricity Generation	Electricity Generation	LACSD	137550	0	RSEI_TOTAL_TONS	0.00272156	33.995	-118.153
2015	100064	LACSD - Commerce Refuse To Energy	Commerce	562213	In-State Electricity Generation	Electricity Generation	LACSD	137550	0	CO2E_TOTAL	120528	33.995	-118.153
2015	100064	LACSD - Commerce Refuse To Energy	Commerce	562213	In-State Electricity Generation	Electricity Generation	LACSD	137550	0	CO2E_COVERED	59840	33.995	-118.153
2015	100064	LACSD - Commerce Refuse To Energy	Commerce	562213	In-State Electricity Generation	Electricity Generation	LACSD	137550	0	VOC	2.35868	33.995	-118.153
2015	100064	LACSD - Commerce Refuse To Energy	Commerce	562213	In-State Electricity Generation	Electricity Generation	LACSD	137550	0	NOx	99.8811	33.995	-118.153
2015	100064	LACSD - Commerce Refuse To Energy	Commerce	562213	In-State Electricity Generation	Electricity Generation	LACSD	137550	0	SOx	7.3482	33.995	-118.153
2015	100064	LACSD - Commerce Refuse To Energy	Commerce	562213	In-State Electricity Generation	Electricity Generation	LACSD	137550	0	PM2.5	1.27006	33.995	-118.153
2015	100064	LACSD - Commerce Refuse To Energy	Commerce	562213	In-State Electricity Generation	Electricity Generation	LACSD	137550	0	RSEI_TOTAL_TONS	0.00317515	33.995	-118.153
2011	100111	Turlock Irrigation District (TID) Almond Power Plant	Modesto	221112	In-State Electricity Generation	Electricity Generation	Turlock Irrigation District	2325987	25000	CO2E_TOTAL	46999	37.574	-120.985
2011	100111	Turlock Irrigation District (TID) Almond Power Plant	Modesto	221112	In-State Electricity Generation	Electricity Generation	Turlock Irrigation District	2325987	25000	CO2E_COVERED	46999	37.574	-120.985
2011	100111	Turlock Irrigation District (TID) Almond Power Plant	Modesto	221112	In-State Electricity Generation	Electricity Generation	Turlock Irrigation District	2325987	25000	VOC	0.997904	37.574	-120.985
2011	100111	Turlock Irrigation District (TID) Almond Power Plant	Modesto	221112	In-State Electricity Generation	Electricity Generation	Turlock Irrigation District	2325987	25000	NOx	4.80808	37.574	-120.985
2011	100111	Turlock Irrigation District (TID) Almond Power Plant	Modesto	221112	In-State Electricity Generation	Electricity Generation	Turlock Irrigation District	2325987	25000	SOx	0.272155	37.574	-120.985
2011	100111	Turlock Irrigation District (TID) Almond Power Plant	Modesto	221112	In-State Electricity Generation	Electricity Generation	Turlock Irrigation District	2325987	25000	PM2.5	1.72365	37.574	-120.985
2011	100111	Turlock Irrigation District (TID) Almond Power Plant	Modesto	221112	In-State Electricity Generation	Electricity Generation	Turlock Irrigation District	2325987	25000	RSEI_TOTAL_TONS	NA	37.574	-120.985
2012	100111	Turlock Irrigation District (TID) Almond Power Plant	Modesto	221112	In-State Electricity Generation	Electricity Generation	Turlock Irrigation District	2325987	25000	CO2E_TOTAL	79469	37.574	-120.985
2012	100111	Turlock Irrigation District (TID) Almond Power Plant	Modesto	221112	In-State Electricity Generation	Electricity Generation	Turlock Irrigation District	2325987	25000	CO2E_COVERED	79469	37.574	-120.985
2012	100111	Turlock Irrigation District (TID) Almond Power Plant	Modesto	221112	In-State Electricity Generation	Electricity Generation	Turlock Irrigation District	2325987	25000	VOC	0.362874	37.574	-120.985
2012	100111	Turlock Irrigation District (TID) Almond Power Plant	Modesto	221112	In-State Electricity Generation	Electricity Generation	Turlock Irrigation District	2325987	25000	NOx	2.08653	37.574	-120.985
2012	100111	Turlock Irrigation District (TID) Almond Power Plant	Modesto	221112	In-State Electricity Generation	Electricity Generation	Turlock Irrigation District	2325987	25000	SOx	0.0907185	37.574	-120.985
2012	100111	Turlock Irrigation District (TID) Almond Power Plant	Modesto	221112	In-State Electricity Generation	Electricity Generation	Turlock Irrigation District	2325987	25000	PM2.5	0.63503	37.574	-120.985
2012	100111	Turlock Irrigation District (TID) Almond Power Plant	Modesto	221112	In-State Electricity Generation	Electricity Generation	Turlock Irrigation District	2325987	25000	RSEI_TOTAL_TONS	NA	37.574	-120.985
2013	100111	Turlock Irrigation District (TID) Almond Power Plant	Modesto	221112	In-State Electricity Generation	Electricity Generation	Turlock Irrigation District	2325987	25000	CO2E_TOTAL	91139	37.574	-120.985
2013	100111	Turlock Irrigation District (TID) Almond Power Plant	Modesto	221112	In-State Electricity Generation	Electricity Generation	Turlock Irrigation District	2325987	25000	CO2E_COVERED	91139	37.574	-120.985
2013	100111	Turlock Irrigation District (TID) Almond Power Plant	Modesto	221112	In-State Electricity Generation	Electricity Generation	Turlock Irrigation District	2325987	25000	VOC	1.99581	37.574	-120.985
2013	100111	Turlock Irrigation District (TID) Almond Power Plant	Modesto	221112	In-State Electricity Generation	Electricity Generation	Turlock Irrigation District	2325987	25000	NOx	8.07395	37.574	-120.985
2013	100111	Turlock Irrigation District (TID) Almond Power Plant	Modesto	221112	In-State Electricity Generation	Electricity Generation	Turlock Irrigation District	2325987	25000	SOx	0.453593	37.574	-120.985
2013	100111	Turlock Irrigation District (TID) Almond Power Plant	Modesto	221112	In-State Electricity Generation	Electricity Generation	Turlock Irrigation District	2325987	25000	PM2.5	3.53802	37.574	-120.985
2013	100111	Turlock Irrigation District (TID) Almond Power Plant	Modesto	221112	In-State Electricity Generation	Electricity Generation	Turlock Irrigation District	2325987	25000	RSEI_TOTAL_TONS	NA	37.574	-120.985
2014	100111	Turlock Irrigation District (TID) Almond Power Plant	Modesto	221112	In-State Electricity Generation	Electricity Generation	Turlock Irrigation District	2325987	25000	CO2E_TOTAL	123713	37.574	-120.985
2014	100111	Turlock Irrigation District (TID) Almond Power Plant	Modesto	221112	In-State Electricity Generation	Electricity Generation	Turlock Irrigation District	2325987	25000	CO2E_COVERED	123713	37.574	-120.985
2014	100111	Turlock Irrigation District (TID) Almond Power Plant	Modesto	221112	In-State Electricity Generation	Electricity Generation	Turlock Irrigation District	2325987	25000	VOC	2.81227	37.574	-120.985
2014	100111	Turlock Irrigation District (TID) Almond Power Plant	Modesto	221112	In-State Electricity Generation	Electricity Generation	Turlock Irrigation District	2325987	25000	NOx	10.1605	37.574	-120.985
2014	100111	Turlock Irrigation District (TID) Almond Power Plant	Modesto	221112	In-State Electricity Generation	Electricity Generation	Turlock Irrigation District	2325987	25000	SOx	0.63503	37.574	-120.985
2014	100111	Turlock Irrigation District (TID) Almond Power Plant	Modesto	221112	In-State Electricity Generation	Electricity Generation	Turlock Irrigation District	2325987	25000	PM2.5	4.8988	37.574	-120.985
2014	100111	Turlock Irrigation District (TID) Almond Power Plant	Modesto	221112	In-State Electricity Generation	Electricity Generation	Turlock Irrigation District	2325987	25000	RSEI_TOTAL_TONS	NA	37.574	-120.985
2015	100111	Turlock Irrigation District (TID) Almond Power Plant	Modesto	221112	In-State Electricity Generation	Electricity Generation	Turlock Irrigation District	2325987	25000	CO2E_TOTAL	104437	37.574	-120.985
2015	100111	Turlock Irrigation District (TID) Almond Power Plant	Modesto	221112	In-State Electricity Generation	Electricity Generation	Turlock Irrigation District	2325987	25000	CO2E_COVERED	104437	37.574	-120.985
2015	100111	Turlock Irrigation District (TID) Almond Power Plant	Modesto	221112	In-State Electricity Generation	Electricity Generation	Turlock Irrigation District	2325987	25000	VOC	2.54012	37.574	-120.985
2015	100111	Turlock Irrigation District (TID) Almond Power Plant	Modesto	221112	In-State Electricity Generation	Electricity Generation	Turlock Irrigation District	2325987	25000	NOx	8.16466	37.574	-120.985
2015	100111	Turlock Irrigation District (TID) Almond Power Plant	Modesto	221112	In-State Electricity Generation	Electricity Generation	Turlock Irrigation District	2325987	25000	SOx	0.544311	37.574	-120.985
2015	100111	Turlock Irrigation District (TID) Almond Power Plant	Modesto	221112	In-State Electricity Generation	Electricity Generation	Turlock Irrigation District	2325987	25000	PM2.5	4.35449	37.574	-120.985
2015	100111	Turlock Irrigation District (TID) Almond Power Plant	Modesto	221112	In-State Electricity Generation	Electricity Generation	Turlock Irrigation District	2325987	25000	RSEI_TOTAL_TONS	NA	37.574	-120.985
2011	100125	Sacramento Municipal Utility District (SMUD) SPA	Sacramento	221112	Cogeneration	Cogeneration	Sacramento Municipal Utility District (SMUD)	5325449	250000	CO2E_TOTAL	204705	38.5111	-121.474
2011	100125	Sacramento Municipal Utility District (SMUD) SPA	Sacramento	221112	Cogeneration	Cogeneration	Sacramento Municipal Utility District (SMUD)	5325449	250000	CO2E_COVERED	204705	38.5111	-121.474
2011	100125	Sacramento Municipal Utility District (SMUD) SPA	Sacramento	221112	Cogeneration	Cogeneration	Sacramento Municipal Utility District (SMUD)	5325449	250000	VOC	0.453593	38.5111	-121.474
2011	100125	Sacramento Municipal Utility District (SMUD) SPA	Sacramento	221112	Cogeneration	Cogeneration	Sacramento Municipal Utility District (SMUD)	5325449	250000	NOx	17.1458	38.5111	-121.474
2011	100125	Sacramento Municipal Utility District (SMUD) SPA	Sacramento	221112	Cogeneration	Cogeneration	Sacramento Municipal Utility District (SMUD)	5325449	250000	SOx	0.997904	38.5111	-121.474
2011	100125	Sacramento Municipal Utility District (SMUD) SPA	Sacramento	221112	Cogeneration	Cogeneration	Sacramento Municipal Utility District (SMUD)	5325449	250000	PM2.5	6.89461	38.5111	-121.474
2011	100125	Sacramento Municipal Utility District (SMUD) SPA	Sacramento	221112	Cogeneration	Cogeneration	Sacramento Municipal Utility District (SMUD)	5325449	250000	RSEI_TOTAL_TONS	NA	38.5111	-121.474
2012	100125	Sacramento Municipal Utility District (SMUD) SPA	Sacramento	221112	Cogeneration	Cogeneration	Sacramento Municipal Utility District (SMUD)	5325449	250000	CO2E_TOTAL	235784	38.5111	-121.474
2012	100125	Sacramento Municipal Utility District (SMUD) SPA	Sacramento	221112	Cogeneration	Cogeneration	Sacramento Municipal Utility District (SMUD)	5325449	250000	CO2E_COVERED	235784	38.5111	-121.474
2012	100125	Sacramento Municipal Utility District (SMUD) SPA	Sacramento	221112	Cogeneration	Cogeneration	Sacramento Municipal Utility District (SMUD)	5325449	250000	VOC	0.544311	38.5111	-121.474
2012	100125	Sacramento Municipal Utility District (SMUD) SPA	Sacramento	221112	Cogeneration	Cogeneration	Sacramento Municipal Utility District (SMUD)	5325449	250000	NOx	19.7766	38.5111	-121.474
2012	100125	Sacramento Municipal Utility District (SMUD) SPA	Sacramento	221112	Cogeneration	Cogeneration	Sacramento Municipal Utility District (SMUD)	5325449	250000	SOx	1.17934	38.5111	-121.474
2012	100125	Sacramento Municipal Utility District (SMUD) SPA	Sacramento	221112	Cogeneration	Cogeneration	Sacramento Municipal Utility District (SMUD)	5325449	250000	PM2.5	7.98323	38.5111	-121.474
2012	100125	Sacramento Municipal Utility District (SMUD) SPA	Sacramento	221112	Cogeneration	Cogeneration	Sacramento Municipal Utility District (SMUD)	5325449	250000	RSEI_TOTAL_TONS	NA	38.5111	-121.474
2013	100125	Sacramento Municipal Utility District (SMUD) SPA	Sacramento	221112	Cogeneration	Cogeneration	Sacramento Municipal Utility District (SMUD)	5325449	250000	CO2E_TOTAL	366653	38.5111	-121.474
2013	100125	Sacramento Municipal Utility District (SMUD) SPA	Sacramento	221112	Cogeneration	Cogeneration	Sacramento Municipal Utility District (SMUD)	5325449	250000	CO2E_COVERED	366653	38.5111	-121.474
2013	100125	Sacramento Municipal Utility District (SMUD) SPA	Sacramento	221112	Cogeneration	Cogeneration	Sacramento Municipal Utility District (SMUD)	5325449	250000	VOC	1.99581	38.5111	-121.474
2013	100125	Sacramento Municipal Utility District (SMUD) SPA	Sacramento	221112	Cogeneration	Cogeneration	Sacramento Municipal Utility District (SMUD)	5325449	250000	NOx	29.6649	38.5111	-121.474
2013	100125	Sacramento Municipal Utility District (SMUD) SPA	Sacramento	221112	Cogeneration	Cogeneration	Sacramento Municipal Utility District (SMUD)	5325449	250000	SOx	1.90509	38.5111	-121.474
2013	100125	Sacramento Municipal Utility District (SMUD) SPA	Sacramento	221112	Cogeneration	Cogeneration	Sacramento Municipal Utility District (SMUD)	5325449	250000	PM2.5	12.247	38.5111	-121.474
2013	100125	Sacramento Municipal Utility District (SMUD) SPA	Sacramento	221112	Cogeneration	Cogeneration	Sacramento Municipal Utility District (SMUD)	5325449	250000	RSEI_TOTAL_TONS	NA	38.5111	-121.474
2014	100125	Sacramento Municipal Utility District (SMUD) SPA	Sacramento	221112	Cogeneration	Cogeneration	Sacramento Municipal Utility District (SMUD)	5325449	250000	CO2E_TOTAL	336475	38.5111	-121.474
2014	100125	Sacramento Municipal Utility District (SMUD) SPA	Sacramento	221112	Cogeneration	Cogeneration	Sacramento Municipal Utility District (SMUD)	5325449	250000	CO2E_COVERED	336475	38.5111	-121.474
2014	100125	Sacramento Municipal Utility District (SMUD) SPA	Sacramento	221112	Cogeneration	Cogeneration	Sacramento Municipal Utility District (SMUD)	5325449	250000	VOC	6.53173	38.5111	-121.474
2014	100125	Sacramento Municipal Utility District (SMUD) SPA	Sacramento	221112	Cogeneration	Cogeneration	Sacramento Municipal Utility District (SMUD)	5325449	250000	NOx	26.3991	38.5111	-121.474
2014	100125	Sacramento Municipal Utility District (SMUD) SPA	Sacramento	221112	Cogeneration	Cogeneration	Sacramento Municipal Utility District (SMUD)	5325449	250000	SOx	0.725748	38.5111	-121.474
2014	100125	Sacramento Municipal Utility District (SMUD) SPA	Sacramento	221112	Cogeneration	Cogeneration	Sacramento Municipal Utility District (SMUD)	5325449	250000	PM2.5	7.07604	38.5111	-121.474
2014	100125	Sacramento Municipal Utility District (SMUD) SPA	Sacramento	221112	Cogeneration	Cogeneration	Sacramento Municipal Utility District (SMUD)	5325449	250000	RSEI_TOTAL_TONS	NA	38.5111	-121.474
2015	100125	Sacramento Municipal Utility District (SMUD) SPA	Sacramento	221112	Cogeneration	Cogeneration	Sacramento Municipal Utility District (SMUD)	5325449	250000	CO2E_TOTAL	438608	38.5111	-121.474
2015	100125	Sacramento Municipal Utility District (SMUD) SPA	Sacramento	221112	Cogeneration	Cogeneration	Sacramento Municipal Utility District (SMUD)	5325449	250000	CO2E_COVERED	438608	38.5111	-121.474
2015	100125	Sacramento Municipal Utility District (SMUD) SPA	Sacramento	221112	Cogeneration	Cogeneration	Sacramento Municipal Utility District (SMUD)	5325449	250000	VOC	1.54221	38.5111	-121.474
2015	100125	Sacramento Municipal Utility District (SMUD) SPA	Sacramento	221112	Cogeneration	Cogeneration	Sacramento Municipal Utility District (SMUD)	5325449	250000	NOx	34.1102	38.5111	-121.474
2015	100125	Sacramento Municipal Utility District (SMUD) SPA	Sacramento	221112	Cogeneration	Cogeneration	Sacramento Municipal Utility District (SMUD)	5325449	250000	SOx	2.17724	38.5111	-121.474
2015	100125	Sacramento Municipal Utility District (SMUD) SPA	Sacramento	221112	Cogeneration	Cogeneration	Sacramento Municipal Utility District (SMUD)	5325449	250000	PM2.5	14.7871	38.5111	-121.474
2015	100125	Sacramento Municipal Utility District (SMUD) SPA	Sacramento	221112	Cogeneration	Cogeneration	Sacramento Municipal Utility District (SMUD)	5325449	250000	RSEI_TOTAL_TONS	NA	38.5111	-121.474
2011	100127	Air Products Wilmington Hydrogen Plant	Wilmington	325120	Hydrogen Plant	Hydrogen Plant	Air Products and Chemicals, Inc.	1447774	115821	CO2E_TOTAL	678570	38.6779	-121.758
2011	100127	Air Products Wilmington Hydrogen Plant	Wilmington	325120	Hydrogen Plant	Hydrogen Plant	Air Products and Chemicals, Inc.	1447774	115821	CO2E_COVERED	678570	38.6779	-121.758
2011	100127	Air Products Wilmington Hydrogen Plant	Wilmington	325120	Hydrogen Plant	Hydrogen Plant	Air Products and Chemicals, Inc.	1447774	115821	VOC	31.3886	38.6779	-121.758
2011	100127	Air Products Wilmington Hydrogen Plant	Wilmington	325120	Hydrogen Plant	Hydrogen Plant	Air Products and Chemicals, Inc.	1447774	115821	NOx	26.0362	38.6779	-121.758
2011	100127	Air Products Wilmington Hydrogen Plant	Wilmington	325120	Hydrogen Plant	Hydrogen Plant	Air Products and Chemicals, Inc.	1447774	115821	SOx	1.36078	38.6779	-121.758
2011	100127	Air Products Wilmington Hydrogen Plant	Wilmington	325120	Hydrogen Plant	Hydrogen Plant	Air Products and Chemicals, Inc.	1447774	115821	PM2.5	9.16257	38.6779	-121.758
2011	100127	Air Products Wilmington Hydrogen Plant	Wilmington	325120	Hydrogen Plant	Hydrogen Plant	Air Products and Chemicals, Inc.	1447774	115821	RSEI_TOTAL_TONS	28.0937	38.6779	-121.758
2012	100127	Air Products Wilmington Hydrogen Plant	Wilmington	325120	Hydrogen Plant	Hydrogen Plant	Air Products and Chemicals, Inc.	1447774	115821	CO2E_TOTAL	603598	38.6779	-121.758
2012	100127	Air Products Wilmington Hydrogen Plant	Wilmington	325120	Hydrogen Plant	Hydrogen Plant	Air Products and Chemicals, Inc.	1447774	115821	CO2E_COVERED	603598	38.6779	-121.758
2012	100127	Air Products Wilmington Hydrogen Plant	Wilmington	325120	Hydrogen Plant	Hydrogen Plant	Air Products and Chemicals, Inc.	1447774	115821	VOC	24.8569	38.6779	-121.758
2012	100127	Air Products Wilmington Hydrogen Plant	Wilmington	325120	Hydrogen Plant	Hydrogen Plant	Air Products and Chemicals, Inc.	1447774	115821	NOx	24.4033	38.6779	-121.758
2012	100127	Air Products Wilmington Hydrogen Plant	Wilmington	325120	Hydrogen Plant	Hydrogen Plant	Air Products and Chemicals, Inc.	1447774	115821	SOx	1.54221	38.6779	-121.758
2012	100127	Air Products Wilmington Hydrogen Plant	Wilmington	325120	Hydrogen Plant	Hydrogen Plant	Air Products and Chemicals, Inc.	1447774	115821	PM2.5	3.62874	38.6779	-121.758
2012	100127	Air Products Wilmington Hydrogen Plant	Wilmington	325120	Hydrogen Plant	Hydrogen Plant	Air Products and Chemicals, Inc.	1447774	115821	RSEI_TOTAL_TONS	25.0247	38.6779	-121.758
2013	100127	Air Products Wilmington Hydrogen Plant	Wilmington	325120	Hydrogen Plant	Hydrogen Plant	Air Products and Chemicals, Inc.	1447774	115821	CO2E_TOTAL	608550	38.6779	-121.758
2013	100127	Air Products Wilmington Hydrogen Plant	Wilmington	325120	Hydrogen Plant	Hydrogen Plant	Air Products and Chemicals, Inc.	1447774	115821	CO2E_COVERED	608550	38.6779	-121.758
2013	100127	Air Products Wilmington Hydrogen Plant	Wilmington	325120	Hydrogen Plant	Hydrogen Plant	Air Products and Chemicals, Inc.	1447774	115821	VOC	20.6838	38.6779	-121.758
2013	100127	Air Products Wilmington Hydrogen Plant	Wilmington	325120	Hydrogen Plant	Hydrogen Plant	Air Products and Chemicals, Inc.	1447774	115821	NOx	25.9455	38.6779	-121.758
2013	100127	Air Products Wilmington Hydrogen Plant	Wilmington	325120	Hydrogen Plant	Hydrogen Plant	Air Products and Chemicals, Inc.	1447774	115821	SOx	1.54221	38.6779	-121.758
2013	100127	Air Products Wilmington Hydrogen Plant	Wilmington	325120	Hydrogen Plant	Hydrogen Plant	Air Products and Chemicals, Inc.	1447774	115821	PM2.5	6.3503	38.6779	-121.758
2013	100127	Air Products Wilmington Hydrogen Plant	Wilmington	325120	Hydrogen Plant	Hydrogen Plant	Air Products and Chemicals, Inc.	1447774	115821	RSEI_TOTAL_TONS	12.0529	38.6779	-121.758
2014	100127	Air Products Wilmington Hydrogen Plant	Wilmington	325120	Hydrogen Plant	Hydrogen Plant	Air Products and Chemicals, Inc.	1447774	115821	CO2E_TOTAL	839224	38.6779	-121.758
2014	100127	Air Products Wilmington Hydrogen Plant	Wilmington	325120	Hydrogen Plant	Hydrogen Plant	Air Products and Chemicals, Inc.	1447774	115821	CO2E_COVERED	839224	38.6779	-121.758
2014	100127	Air Products Wilmington Hydrogen Plant	Wilmington	325120	Hydrogen Plant	Hydrogen Plant	Air Products and Chemicals, Inc.	1447774	115821	VOC	7.43892	38.6779	-121.758
2014	100127	Air Products Wilmington Hydrogen Plant	Wilmington	325120	Hydrogen Plant	Hydrogen Plant	Air Products and Chemicals, Inc.	1447774	115821	NOx	20.5931	38.6779	-121.758
2014	100127	Air Products Wilmington Hydrogen Plant	Wilmington	325120	Hydrogen Plant	Hydrogen Plant	Air Products and Chemicals, Inc.	1447774	115821	SOx	3.08443	38.6779	-121.758
2014	100127	Air Products Wilmington Hydrogen Plant	Wilmington	325120	Hydrogen Plant	Hydrogen Plant	Air Products and Chemicals, Inc.	1447774	115821	PM2.5	12.7006	38.6779	-121.758
2014	100127	Air Products Wilmington Hydrogen Plant	Wilmington	325120	Hydrogen Plant	Hydrogen Plant	Air Products and Chemicals, Inc.	1447774	115821	RSEI_TOTAL_TONS	4.11273	38.6779	-121.758
2015	100127	Air Products Wilmington Hydrogen Plant	Wilmington	325120	Hydrogen Plant	Hydrogen Plant	Air Products and Chemicals, Inc.	1447774	115821	CO2E_TOTAL	633296	38.6779	-121.758
2015	100127	Air Products Wilmington Hydrogen Plant	Wilmington	325120	Hydrogen Plant	Hydrogen Plant	Air Products and Chemicals, Inc.	1447774	115821	CO2E_COVERED	633296	38.6779	-121.758
2015	100127	Air Products Wilmington Hydrogen Plant	Wilmington	325120	Hydrogen Plant	Hydrogen Plant	Air Products and Chemicals, Inc.	1447774	115821	VOC	8.07395	38.6779	-121.758
2015	100127	Air Products Wilmington Hydrogen Plant	Wilmington	325120	Hydrogen Plant	Hydrogen Plant	Air Products and Chemicals, Inc.	1447774	115821	NOx	29.0299	38.6779	-121.758
2015	100127	Air Products Wilmington Hydrogen Plant	Wilmington	325120	Hydrogen Plant	Hydrogen Plant	Air Products and Chemicals, Inc.	1447774	115821	SOx	2.63084	38.6779	-121.758
2015	100127	Air Products Wilmington Hydrogen Plant	Wilmington	325120	Hydrogen Plant	Hydrogen Plant	Air Products and Chemicals, Inc.	1447774	115821	PM2.5	5.98742	38.6779	-121.758
2015	100127	Air Products Wilmington Hydrogen Plant	Wilmington	325120	Hydrogen Plant	Hydrogen Plant	Air Products and Chemicals, Inc.	1447774	115821	RSEI_TOTAL_TONS	2.02756	38.6779	-121.758
2011	100128	Cardinal Cogen	Stanford	221112	Cogeneration	Cogeneration	The Board of Trustees of the Leland Stanford Junior University	435281	11135	CO2E_TOTAL	242698	37.4319	-122.174
2011	100128	Cardinal Cogen	Stanford	221112	Cogeneration	Cogeneration	The Board of Trustees of the Leland Stanford Junior University	435281	11135	CO2E_COVERED	242698	37.4319	-122.174
2011	100128	Cardinal Cogen	Stanford	221112	Cogeneration	Cogeneration	The Board of Trustees of the Leland Stanford Junior University	435281	11135	VOC	7.52964	37.4319	-122.174
2011	100128	Cardinal Cogen	Stanford	221112	Cogeneration	Cogeneration	The Board of Trustees of the Leland Stanford Junior University	435281	11135	NOx	106.866	37.4319	-122.174
2011	100128	Cardinal Cogen	Stanford	221112	Cogeneration	Cogeneration	The Board of Trustees of the Leland Stanford Junior University	435281	11135	SOx	1.08862	37.4319	-122.174
2011	100128	Cardinal Cogen	Stanford	221112	Cogeneration	Cogeneration	The Board of Trustees of the Leland Stanford Junior University	435281	11135	PM2.5	23.5868	37.4319	-122.174
2011	100128	Cardinal Cogen	Stanford	221112	Cogeneration	Cogeneration	The Board of Trustees of the Leland Stanford Junior University	435281	11135	RSEI_TOTAL_TONS	NA	37.4319	-122.174
2012	100128	Cardinal Cogen	Stanford	221112	Cogeneration	Cogeneration	The Board of Trustees of the Leland Stanford Junior University	435281	11135	CO2E_TOTAL	212931	37.4319	-122.174
2012	100128	Cardinal Cogen	Stanford	221112	Cogeneration	Cogeneration	The Board of Trustees of the Leland Stanford Junior University	435281	11135	CO2E_COVERED	212931	37.4319	-122.174
2012	100128	Cardinal Cogen	Stanford	221112	Cogeneration	Cogeneration	The Board of Trustees of the Leland Stanford Junior University	435281	11135	VOC	6.44101	37.4319	-122.174
2012	100128	Cardinal Cogen	Stanford	221112	Cogeneration	Cogeneration	The Board of Trustees of the Leland Stanford Junior University	435281	11135	NOx	91.3535	37.4319	-122.174
2012	100128	Cardinal Cogen	Stanford	221112	Cogeneration	Cogeneration	The Board of Trustees of the Leland Stanford Junior University	435281	11135	SOx	0.997904	37.4319	-122.174
2012	100128	Cardinal Cogen	Stanford	221112	Cogeneration	Cogeneration	The Board of Trustees of the Leland Stanford Junior University	435281	11135	PM2.5	21.1374	37.4319	-122.174
2012	100128	Cardinal Cogen	Stanford	221112	Cogeneration	Cogeneration	The Board of Trustees of the Leland Stanford Junior University	435281	11135	RSEI_TOTAL_TONS	NA	37.4319	-122.174
2013	100128	Cardinal Cogen	Stanford	221112	Cogeneration	Cogeneration	The Board of Trustees of the Leland Stanford Junior University	435281	11135	CO2E_TOTAL	212739	37.4319	-122.174
2013	100128	Cardinal Cogen	Stanford	221112	Cogeneration	Cogeneration	The Board of Trustees of the Leland Stanford Junior University	435281	11135	CO2E_COVERED	212739	37.4319	-122.174
2013	100128	Cardinal Cogen	Stanford	221112	Cogeneration	Cogeneration	The Board of Trustees of the Leland Stanford Junior University	435281	11135	VOC	6.53173	37.4319	-122.174
2013	100128	Cardinal Cogen	Stanford	221112	Cogeneration	Cogeneration	The Board of Trustees of the Leland Stanford Junior University	435281	11135	NOx	92.3514	37.4319	-122.174
2013	100128	Cardinal Cogen	Stanford	221112	Cogeneration	Cogeneration	The Board of Trustees of the Leland Stanford Junior University	435281	11135	SOx	0.997904	37.4319	-122.174
2013	100128	Cardinal Cogen	Stanford	221112	Cogeneration	Cogeneration	The Board of Trustees of the Leland Stanford Junior University	435281	11135	PM2.5	22.1353	37.4319	-122.174
2013	100128	Cardinal Cogen	Stanford	221112	Cogeneration	Cogeneration	The Board of Trustees of the Leland Stanford Junior University	435281	11135	RSEI_TOTAL_TONS	NA	37.4319	-122.174
2014	100128	Cardinal Cogen	Stanford	221112	Cogeneration	Cogeneration	The Board of Trustees of the Leland Stanford Junior University	435281	11135	CO2E_TOTAL	222542	37.4319	-122.174
2014	100128	Cardinal Cogen	Stanford	221112	Cogeneration	Cogeneration	The Board of Trustees of the Leland Stanford Junior University	435281	11135	CO2E_COVERED	222542	37.4319	-122.174
2014	100128	Cardinal Cogen	Stanford	221112	Cogeneration	Cogeneration	The Board of Trustees of the Leland Stanford Junior University	435281	11135	VOC	6.62245	37.4319	-122.174
2014	100128	Cardinal Cogen	Stanford	221112	Cogeneration	Cogeneration	The Board of Trustees of the Leland Stanford Junior University	435281	11135	NOx	92.3514	37.4319	-122.174
2014	100128	Cardinal Cogen	Stanford	221112	Cogeneration	Cogeneration	The Board of Trustees of the Leland Stanford Junior University	435281	11135	SOx	0.997904	37.4319	-122.174
2014	100128	Cardinal Cogen	Stanford	221112	Cogeneration	Cogeneration	The Board of Trustees of the Leland Stanford Junior University	435281	11135	PM2.5	22.1353	37.4319	-122.174
2014	100128	Cardinal Cogen	Stanford	221112	Cogeneration	Cogeneration	The Board of Trustees of the Leland Stanford Junior University	435281	11135	RSEI_TOTAL_TONS	NA	37.4319	-122.174
2015	100128	Cardinal Cogen	Stanford	221112	Cogeneration	Cogeneration	The Board of Trustees of the Leland Stanford Junior University	435281	11135	CO2E_TOTAL	52635	37.4319	-122.174
2015	100128	Cardinal Cogen	Stanford	221112	Cogeneration	Cogeneration	The Board of Trustees of the Leland Stanford Junior University	435281	11135	CO2E_COVERED	52634	37.4319	-122.174
2015	100128	Cardinal Cogen	Stanford	221112	Cogeneration	Cogeneration	The Board of Trustees of the Leland Stanford Junior University	435281	11135	VOC	50.8024	37.4319	-122.174
2015	100128	Cardinal Cogen	Stanford	221112	Cogeneration	Cogeneration	The Board of Trustees of the Leland Stanford Junior University	435281	11135	NOx	92.3514	37.4319	-122.174
2015	100128	Cardinal Cogen	Stanford	221112	Cogeneration	Cogeneration	The Board of Trustees of the Leland Stanford Junior University	435281	11135	SOx	0.997904	37.4319	-122.174
2015	100128	Cardinal Cogen	Stanford	221112	Cogeneration	Cogeneration	The Board of Trustees of the Leland Stanford Junior University	435281	11135	PM2.5	22.1353	37.4319	-122.174
2015	100128	Cardinal Cogen	Stanford	221112	Cogeneration	Cogeneration	The Board of Trustees of the Leland Stanford Junior University	435281	11135	RSEI_TOTAL_TONS	NA	37.4319	-122.174
2011	100129	Carson Cogeneration Co	Carson	221112	In-State Electricity Generation	Electricity Generation	Carson Cogeneration Company	142358	11388	CO2E_TOTAL	178390	33.8758	-118.248
2011	100129	Carson Cogeneration Co	Carson	221112	In-State Electricity Generation	Electricity Generation	Carson Cogeneration Company	142358	11388	CO2E_COVERED	178390	33.8758	-118.248
2011	100129	Carson Cogeneration Co	Carson	221112	In-State Electricity Generation	Electricity Generation	Carson Cogeneration Company	142358	11388	VOC	3.17515	33.8758	-118.248
2011	100129	Carson Cogeneration Co	Carson	221112	In-State Electricity Generation	Electricity Generation	Carson Cogeneration Company	142358	11388	NOx	12.7913	33.8758	-118.248
2011	100129	Carson Cogeneration Co	Carson	221112	In-State Electricity Generation	Electricity Generation	Carson Cogeneration Company	142358	11388	SOx	0.907185	33.8758	-118.248
2011	100129	Carson Cogeneration Co	Carson	221112	In-State Electricity Generation	Electricity Generation	Carson Cogeneration Company	142358	11388	PM2.5	4.62664	33.8758	-118.248
2011	100129	Carson Cogeneration Co	Carson	221112	In-State Electricity Generation	Electricity Generation	Carson Cogeneration Company	142358	11388	RSEI_TOTAL_TONS	NA	33.8758	-118.248
2012	100129	Carson Cogeneration Co	Carson	221112	In-State Electricity Generation	Electricity Generation	Carson Cogeneration Company	142358	11388	CO2E_TOTAL	182010	33.8758	-118.248
2012	100129	Carson Cogeneration Co	Carson	221112	In-State Electricity Generation	Electricity Generation	Carson Cogeneration Company	142358	11388	CO2E_COVERED	182010	33.8758	-118.248
2012	100129	Carson Cogeneration Co	Carson	221112	In-State Electricity Generation	Electricity Generation	Carson Cogeneration Company	142358	11388	VOC	3.81018	33.8758	-118.248
2012	100129	Carson Cogeneration Co	Carson	221112	In-State Electricity Generation	Electricity Generation	Carson Cogeneration Company	142358	11388	NOx	13.4263	33.8758	-118.248
2012	100129	Carson Cogeneration Co	Carson	221112	In-State Electricity Generation	Electricity Generation	Carson Cogeneration Company	142358	11388	SOx	0.997904	33.8758	-118.248
2012	100129	Carson Cogeneration Co	Carson	221112	In-State Electricity Generation	Electricity Generation	Carson Cogeneration Company	142358	11388	PM2.5	4.8988	33.8758	-118.248
2012	100129	Carson Cogeneration Co	Carson	221112	In-State Electricity Generation	Electricity Generation	Carson Cogeneration Company	142358	11388	RSEI_TOTAL_TONS	NA	33.8758	-118.248
2013	100129	Carson Cogeneration Co	Carson	221112	In-State Electricity Generation	Electricity Generation	Carson Cogeneration Company	142358	11388	CO2E_TOTAL	125172	33.8758	-118.248
2013	100129	Carson Cogeneration Co	Carson	221112	In-State Electricity Generation	Electricity Generation	Carson Cogeneration Company	142358	11388	CO2E_COVERED	125172	33.8758	-118.248
2013	100129	Carson Cogeneration Co	Carson	221112	In-State Electricity Generation	Electricity Generation	Carson Cogeneration Company	142358	11388	VOC	1.08862	33.8758	-118.248
2013	100129	Carson Cogeneration Co	Carson	221112	In-State Electricity Generation	Electricity Generation	Carson Cogeneration Company	142358	11388	NOx	8.3461	33.8758	-118.248
2013	100129	Carson Cogeneration Co	Carson	221112	In-State Electricity Generation	Electricity Generation	Carson Cogeneration Company	142358	11388	SOx	0.0907185	33.8758	-118.248
2013	100129	Carson Cogeneration Co	Carson	221112	In-State Electricity Generation	Electricity Generation	Carson Cogeneration Company	142358	11388	PM2.5	4.08233	33.8758	-118.248
2013	100129	Carson Cogeneration Co	Carson	221112	In-State Electricity Generation	Electricity Generation	Carson Cogeneration Company	142358	11388	RSEI_TOTAL_TONS	NA	33.8758	-118.248
2014	100129	Carson Cogeneration Co	Carson	221112	In-State Electricity Generation	Electricity Generation	Carson Cogeneration Company	142358	11388	CO2E_TOTAL	17186	33.8758	-118.248
2014	100129	Carson Cogeneration Co	Carson	221112	In-State Electricity Generation	Electricity Generation	Carson Cogeneration Company	142358	11388	CO2E_COVERED	17186	33.8758	-118.248
2014	100129	Carson Cogeneration Co	Carson	221112	In-State Electricity Generation	Electricity Generation	Carson Cogeneration Company	142358	11388	VOC	0.63503	33.8758	-118.248
2014	100129	Carson Cogeneration Co	Carson	221112	In-State Electricity Generation	Electricity Generation	Carson Cogeneration Company	142358	11388	NOx	1.4515	33.8758	-118.248
2014	100129	Carson Cogeneration Co	Carson	221112	In-State Electricity Generation	Electricity Generation	Carson Cogeneration Company	142358	11388	SOx	0.0907185	33.8758	-118.248
2014	100129	Carson Cogeneration Co	Carson	221112	In-State Electricity Generation	Electricity Generation	Carson Cogeneration Company	142358	11388	PM2.5	3.71946	33.8758	-118.248
2014	100129	Carson Cogeneration Co	Carson	221112	In-State Electricity Generation	Electricity Generation	Carson Cogeneration Company	142358	11388	RSEI_TOTAL_TONS	NA	33.8758	-118.248
2015	100129	Carson Cogeneration Co	Carson	221112	In-State Electricity Generation	Electricity Generation	Carson Cogeneration Company	142358	11388	CO2E_TOTAL	17679	33.8758	-118.248
2015	100129	Carson Cogeneration Co	Carson	221112	In-State Electricity Generation	Electricity Generation	Carson Cogeneration Company	142358	11388	CO2E_COVERED	17679	33.8758	-118.248
2015	100129	Carson Cogeneration Co	Carson	221112	In-State Electricity Generation	Electricity Generation	Carson Cogeneration Company	142358	11388	VOC	0.453593	33.8758	-118.248
2015	100129	Carson Cogeneration Co	Carson	221112	In-State Electricity Generation	Electricity Generation	Carson Cogeneration Company	142358	11388	NOx	1.54221	33.8758	-118.248
2015	100129	Carson Cogeneration Co	Carson	221112	In-State Electricity Generation	Electricity Generation	Carson Cogeneration Company	142358	11388	SOx	0	33.8758	-118.248
2015	100129	Carson Cogeneration Co	Carson	221112	In-State Electricity Generation	Electricity Generation	Carson Cogeneration Company	142358	11388	PM2.5	2.35868	33.8758	-118.248
2015	100129	Carson Cogeneration Co	Carson	221112	In-State Electricity Generation	Electricity Generation	Carson Cogeneration Company	142358	11388	RSEI_TOTAL_TONS	NA	33.8758	-118.248
2011	100130	Sacramento Municipal Utility District (SMUD) Carson Ice CG	Elk Grove	221112	Cogeneration	Cogeneration	Sacramento Municipal Utility District (SMUD)	5325449	250000	CO2E_TOTAL	184749	38.4456	-121.462
2011	100130	Sacramento Municipal Utility District (SMUD) Carson Ice CG	Elk Grove	221112	Cogeneration	Cogeneration	Sacramento Municipal Utility District (SMUD)	5325449	250000	CO2E_COVERED	147708	38.4456	-121.462
2011	100130	Sacramento Municipal Utility District (SMUD) Carson Ice CG	Elk Grove	221112	Cogeneration	Cogeneration	Sacramento Municipal Utility District (SMUD)	5325449	250000	VOC	8.89041	38.4456	-121.462
2011	100130	Sacramento Municipal Utility District (SMUD) Carson Ice CG	Elk Grove	221112	Cogeneration	Cogeneration	Sacramento Municipal Utility District (SMUD)	5325449	250000	NOx	11.1584	38.4456	-121.462
2011	100130	Sacramento Municipal Utility District (SMUD) Carson Ice CG	Elk Grove	221112	Cogeneration	Cogeneration	Sacramento Municipal Utility District (SMUD)	5325449	250000	SOx	1.63293	38.4456	-121.462
2011	100130	Sacramento Municipal Utility District (SMUD) Carson Ice CG	Elk Grove	221112	Cogeneration	Cogeneration	Sacramento Municipal Utility District (SMUD)	5325449	250000	PM2.5	7.43892	38.4456	-121.462
2011	100130	Sacramento Municipal Utility District (SMUD) Carson Ice CG	Elk Grove	221112	Cogeneration	Cogeneration	Sacramento Municipal Utility District (SMUD)	5325449	250000	RSEI_TOTAL_TONS	NA	38.4456	-121.462
2012	100130	Sacramento Municipal Utility District (SMUD) Carson Ice CG	Elk Grove	221112	Cogeneration	Cogeneration	Sacramento Municipal Utility District (SMUD)	5325449	250000	CO2E_TOTAL	203190	38.4456	-121.462
2012	100130	Sacramento Municipal Utility District (SMUD) Carson Ice CG	Elk Grove	221112	Cogeneration	Cogeneration	Sacramento Municipal Utility District (SMUD)	5325449	250000	CO2E_COVERED	174199	38.4456	-121.462
2012	100130	Sacramento Municipal Utility District (SMUD) Carson Ice CG	Elk Grove	221112	Cogeneration	Cogeneration	Sacramento Municipal Utility District (SMUD)	5325449	250000	VOC	9.34401	38.4456	-121.462
2012	100130	Sacramento Municipal Utility District (SMUD) Carson Ice CG	Elk Grove	221112	Cogeneration	Cogeneration	Sacramento Municipal Utility District (SMUD)	5325449	250000	NOx	13.0635	38.4456	-121.462
2012	100130	Sacramento Municipal Utility District (SMUD) Carson Ice CG	Elk Grove	221112	Cogeneration	Cogeneration	Sacramento Municipal Utility District (SMUD)	5325449	250000	SOx	1.17934	38.4456	-121.462
2012	100130	Sacramento Municipal Utility District (SMUD) Carson Ice CG	Elk Grove	221112	Cogeneration	Cogeneration	Sacramento Municipal Utility District (SMUD)	5325449	250000	PM2.5	7.89251	38.4456	-121.462
2012	100130	Sacramento Municipal Utility District (SMUD) Carson Ice CG	Elk Grove	221112	Cogeneration	Cogeneration	Sacramento Municipal Utility District (SMUD)	5325449	250000	RSEI_TOTAL_TONS	NA	38.4456	-121.462
2013	100130	Sacramento Municipal Utility District (SMUD) Carson Ice CG	Elk Grove	221112	Cogeneration	Cogeneration	Sacramento Municipal Utility District (SMUD)	5325449	250000	CO2E_TOTAL	207079	38.4456	-121.462
2013	100130	Sacramento Municipal Utility District (SMUD) Carson Ice CG	Elk Grove	221112	Cogeneration	Cogeneration	Sacramento Municipal Utility District (SMUD)	5325449	250000	CO2E_COVERED	195551	38.4456	-121.462
2013	100130	Sacramento Municipal Utility District (SMUD) Carson Ice CG	Elk Grove	221112	Cogeneration	Cogeneration	Sacramento Municipal Utility District (SMUD)	5325449	250000	VOC	9.52544	38.4456	-121.462
2013	100130	Sacramento Municipal Utility District (SMUD) Carson Ice CG	Elk Grove	221112	Cogeneration	Cogeneration	Sacramento Municipal Utility District (SMUD)	5325449	250000	NOx	13.9706	38.4456	-121.462
2013	100130	Sacramento Municipal Utility District (SMUD) Carson Ice CG	Elk Grove	221112	Cogeneration	Cogeneration	Sacramento Municipal Utility District (SMUD)	5325449	250000	SOx	1.17934	38.4456	-121.462
2013	100130	Sacramento Municipal Utility District (SMUD) Carson Ice CG	Elk Grove	221112	Cogeneration	Cogeneration	Sacramento Municipal Utility District (SMUD)	5325449	250000	PM2.5	8.07395	38.4456	-121.462
2013	100130	Sacramento Municipal Utility District (SMUD) Carson Ice CG	Elk Grove	221112	Cogeneration	Cogeneration	Sacramento Municipal Utility District (SMUD)	5325449	250000	RSEI_TOTAL_TONS	NA	38.4456	-121.462
2014	100130	Sacramento Municipal Utility District (SMUD) Carson Ice CG	Elk Grove	221112	Cogeneration	Cogeneration	Sacramento Municipal Utility District (SMUD)	5325449	250000	CO2E_TOTAL	205008	38.4456	-121.462
2014	100130	Sacramento Municipal Utility District (SMUD) Carson Ice CG	Elk Grove	221112	Cogeneration	Cogeneration	Sacramento Municipal Utility District (SMUD)	5325449	250000	CO2E_COVERED	200502	38.4456	-121.462
2014	100130	Sacramento Municipal Utility District (SMUD) Carson Ice CG	Elk Grove	221112	Cogeneration	Cogeneration	Sacramento Municipal Utility District (SMUD)	5325449	250000	VOC	1.08862	38.4456	-121.462
2014	100130	Sacramento Municipal Utility District (SMUD) Carson Ice CG	Elk Grove	221112	Cogeneration	Cogeneration	Sacramento Municipal Utility District (SMUD)	5325449	250000	NOx	13.4263	38.4456	-121.462
2014	100130	Sacramento Municipal Utility District (SMUD) Carson Ice CG	Elk Grove	221112	Cogeneration	Cogeneration	Sacramento Municipal Utility District (SMUD)	5325449	250000	SOx	0.725748	38.4456	-121.462
2014	100130	Sacramento Municipal Utility District (SMUD) Carson Ice CG	Elk Grove	221112	Cogeneration	Cogeneration	Sacramento Municipal Utility District (SMUD)	5325449	250000	PM2.5	8.3461	38.4456	-121.462
2014	100130	Sacramento Municipal Utility District (SMUD) Carson Ice CG	Elk Grove	221112	Cogeneration	Cogeneration	Sacramento Municipal Utility District (SMUD)	5325449	250000	RSEI_TOTAL_TONS	NA	38.4456	-121.462
2015	100130	Sacramento Municipal Utility District (SMUD) Carson Ice CG	Elk Grove	221112	Cogeneration	Cogeneration	Sacramento Municipal Utility District (SMUD)	5325449	250000	CO2E_TOTAL	213294	38.4456	-121.462
2015	100130	Sacramento Municipal Utility District (SMUD) Carson Ice CG	Elk Grove	221112	Cogeneration	Cogeneration	Sacramento Municipal Utility District (SMUD)	5325449	250000	CO2E_COVERED	210533	38.4456	-121.462
2015	100130	Sacramento Municipal Utility District (SMUD) Carson Ice CG	Elk Grove	221112	Cogeneration	Cogeneration	Sacramento Municipal Utility District (SMUD)	5325449	250000	VOC	1.27006	38.4456	-121.462
2015	100130	Sacramento Municipal Utility District (SMUD) Carson Ice CG	Elk Grove	221112	Cogeneration	Cogeneration	Sacramento Municipal Utility District (SMUD)	5325449	250000	NOx	14.3335	38.4456	-121.462
2015	100130	Sacramento Municipal Utility District (SMUD) Carson Ice CG	Elk Grove	221112	Cogeneration	Cogeneration	Sacramento Municipal Utility District (SMUD)	5325449	250000	SOx	0.816466	38.4456	-121.462
2015	100130	Sacramento Municipal Utility District (SMUD) Carson Ice CG	Elk Grove	221112	Cogeneration	Cogeneration	Sacramento Municipal Utility District (SMUD)	5325449	250000	PM2.5	8.61826	38.4456	-121.462
2015	100130	Sacramento Municipal Utility District (SMUD) Carson Ice CG	Elk Grove	221112	Cogeneration	Cogeneration	Sacramento Municipal Utility District (SMUD)	5325449	250000	RSEI_TOTAL_TONS	NA	38.4456	-121.462
2011	100131	California State University San Jose	San Jose	611310	Other Combustion Source	Public Services	California State University	341975	0	CO2E_TOTAL	28924	37.3348	-121.885
2011	100131	California State University San Jose	San Jose	611310	Other Combustion Source	Public Services	California State University	341975	0	CO2E_COVERED	28924	37.3348	-121.885
2011	100131	California State University San Jose	San Jose	611310	Other Combustion Source	Public Services	California State University	341975	0	VOC	0.907185	37.3348	-121.885
2011	100131	California State University San Jose	San Jose	611310	Other Combustion Source	Public Services	California State University	341975	0	NOx	33.838	37.3348	-121.885
2011	100131	California State University San Jose	San Jose	611310	Other Combustion Source	Public Services	California State University	341975	0	SOx	0.0907185	37.3348	-121.885
2011	100131	California State University San Jose	San Jose	611310	Other Combustion Source	Public Services	California State University	341975	0	PM2.5	2.72155	37.3348	-121.885
2011	100131	California State University San Jose	San Jose	611310	Other Combustion Source	Public Services	California State University	341975	0	RSEI_TOTAL_TONS	NA	37.3348	-121.885
2012	100131	California State University San Jose	San Jose	611310	Other Combustion Source	Public Services	California State University	341975	0	CO2E_TOTAL	31060	37.3348	-121.885
2012	100131	California State University San Jose	San Jose	611310	Other Combustion Source	Public Services	California State University	341975	0	CO2E_COVERED	31060	37.3348	-121.885
2012	100131	California State University San Jose	San Jose	611310	Other Combustion Source	Public Services	California State University	341975	0	VOC	0.907185	37.3348	-121.885
2012	100131	California State University San Jose	San Jose	611310	Other Combustion Source	Public Services	California State University	341975	0	NOx	33.838	37.3348	-121.885
2012	100131	California State University San Jose	San Jose	611310	Other Combustion Source	Public Services	California State University	341975	0	SOx	0.0907185	37.3348	-121.885
2012	100131	California State University San Jose	San Jose	611310	Other Combustion Source	Public Services	California State University	341975	0	PM2.5	2.72155	37.3348	-121.885
2012	100131	California State University San Jose	San Jose	611310	Other Combustion Source	Public Services	California State University	341975	0	RSEI_TOTAL_TONS	NA	37.3348	-121.885
2013	100131	California State University San Jose	San Jose	611310	Other Combustion Source	Public Services	California State University	341975	0	CO2E_TOTAL	29920	37.3348	-121.885
2013	100131	California State University San Jose	San Jose	611310	Other Combustion Source	Public Services	California State University	341975	0	CO2E_COVERED	29920	37.3348	-121.885
2013	100131	California State University San Jose	San Jose	611310	Other Combustion Source	Public Services	California State University	341975	0	VOC	0.725748	37.3348	-121.885
2013	100131	California State University San Jose	San Jose	611310	Other Combustion Source	Public Services	California State University	341975	0	NOx	29.1206	37.3348	-121.885
2013	100131	California State University San Jose	San Jose	611310	Other Combustion Source	Public Services	California State University	341975	0	SOx	0.0907185	37.3348	-121.885
2013	100131	California State University San Jose	San Jose	611310	Other Combustion Source	Public Services	California State University	341975	0	PM2.5	2.35868	37.3348	-121.885
2013	100131	California State University San Jose	San Jose	611310	Other Combustion Source	Public Services	California State University	341975	0	RSEI_TOTAL_TONS	NA	37.3348	-121.885
2014	100131	California State University San Jose	San Jose	611310	Other Combustion Source	Public Services	California State University	341975	0	CO2E_TOTAL	30316	37.3348	-121.885
2014	100131	California State University San Jose	San Jose	611310	Other Combustion Source	Public Services	California State University	341975	0	CO2E_COVERED	30316	37.3348	-121.885
2014	100131	California State University San Jose	San Jose	611310	Other Combustion Source	Public Services	California State University	341975	0	VOC	0.816466	37.3348	-121.885
2014	100131	California State University San Jose	San Jose	611310	Other Combustion Source	Public Services	California State University	341975	0	NOx	33.2937	37.3348	-121.885
2014	100131	California State University San Jose	San Jose	611310	Other Combustion Source	Public Services	California State University	341975	0	SOx	0.0907185	37.3348	-121.885
2014	100131	California State University San Jose	San Jose	611310	Other Combustion Source	Public Services	California State University	341975	0	PM2.5	2.63084	37.3348	-121.885
2014	100131	California State University San Jose	San Jose	611310	Other Combustion Source	Public Services	California State University	341975	0	RSEI_TOTAL_TONS	NA	37.3348	-121.885
2015	100131	California State University San Jose	San Jose	611310	Other Combustion Source	Public Services	California State University	341975	0	CO2E_TOTAL	30289	37.3348	-121.885
2015	100131	California State University San Jose	San Jose	611310	Other Combustion Source	Public Services	California State University	341975	0	CO2E_COVERED	30289	37.3348	-121.885
2015	100131	California State University San Jose	San Jose	611310	Other Combustion Source	Public Services	California State University	341975	0	VOC	6.16886	37.3348	-121.885
2015	100131	California State University San Jose	San Jose	611310	Other Combustion Source	Public Services	California State University	341975	0	NOx	33.7473	37.3348	-121.885
2015	100131	California State University San Jose	San Jose	611310	Other Combustion Source	Public Services	California State University	341975	0	SOx	0.0907185	37.3348	-121.885
2015	100131	California State University San Jose	San Jose	611310	Other Combustion Source	Public Services	California State University	341975	0	PM2.5	2.72155	37.3348	-121.885
2015	100131	California State University San Jose	San Jose	611310	Other Combustion Source	Public Services	California State University	341975	0	RSEI_TOTAL_TONS	NA	37.3348	-121.885
2011	100138	Chevron Products Company - El Segundo Refinery 90245	El Segundo	324110	Refinery and Hydrogen Plant / CO2 Supplier	Refinery	Chevron U.S.A., Inc.	20771539	1661723	CO2E_TOTAL	3770378	33.9082	-118.41
2011	100138	Chevron Products Company - El Segundo Refinery 90245	El Segundo	324110	Refinery and Hydrogen Plant / CO2 Supplier	Refinery	Chevron U.S.A., Inc.	20771539	1661723	CO2E_COVERED	3770378	33.9082	-118.41
2011	100138	Chevron Products Company - El Segundo Refinery 90245	El Segundo	324110	Refinery and Hydrogen Plant / CO2 Supplier	Refinery	Chevron U.S.A., Inc.	20771539	1661723	VOC	504.213	33.9082	-118.41
2011	100138	Chevron Products Company - El Segundo Refinery 90245	El Segundo	324110	Refinery and Hydrogen Plant / CO2 Supplier	Refinery	Chevron U.S.A., Inc.	20771539	1661723	NOx	605.002	33.9082	-118.41
2011	100138	Chevron Products Company - El Segundo Refinery 90245	El Segundo	324110	Refinery and Hydrogen Plant / CO2 Supplier	Refinery	Chevron U.S.A., Inc.	20771539	1661723	SOx	344.912	33.9082	-118.41
2011	100138	Chevron Products Company - El Segundo Refinery 90245	El Segundo	324110	Refinery and Hydrogen Plant / CO2 Supplier	Refinery	Chevron U.S.A., Inc.	20771539	1661723	PM2.5	163.112	33.9082	-118.41
2011	100138	Chevron Products Company - El Segundo Refinery 90245	El Segundo	324110	Refinery and Hydrogen Plant / CO2 Supplier	Refinery	Chevron U.S.A., Inc.	20771539	1661723	RSEI_TOTAL_TONS	93.691	33.9082	-118.41
2012	100138	Chevron Products Company - El Segundo Refinery 90245	El Segundo	324110	Refinery and Hydrogen Plant / CO2 Supplier	Refinery	Chevron U.S.A., Inc.	20771539	1661723	CO2E_TOTAL	4048969	33.9082	-118.41
2012	100138	Chevron Products Company - El Segundo Refinery 90245	El Segundo	324110	Refinery and Hydrogen Plant / CO2 Supplier	Refinery	Chevron U.S.A., Inc.	20771539	1661723	CO2E_COVERED	4047971	33.9082	-118.41
2012	100138	Chevron Products Company - El Segundo Refinery 90245	El Segundo	324110	Refinery and Hydrogen Plant / CO2 Supplier	Refinery	Chevron U.S.A., Inc.	20771539	1661723	VOC	471.192	33.9082	-118.41
2012	100138	Chevron Products Company - El Segundo Refinery 90245	El Segundo	324110	Refinery and Hydrogen Plant / CO2 Supplier	Refinery	Chevron U.S.A., Inc.	20771539	1661723	NOx	680.933	33.9082	-118.41
2012	100138	Chevron Products Company - El Segundo Refinery 90245	El Segundo	324110	Refinery and Hydrogen Plant / CO2 Supplier	Refinery	Chevron U.S.A., Inc.	20771539	1661723	SOx	383.104	33.9082	-118.41
2012	100138	Chevron Products Company - El Segundo Refinery 90245	El Segundo	324110	Refinery and Hydrogen Plant / CO2 Supplier	Refinery	Chevron U.S.A., Inc.	20771539	1661723	PM2.5	150.502	33.9082	-118.41
2012	100138	Chevron Products Company - El Segundo Refinery 90245	El Segundo	324110	Refinery and Hydrogen Plant / CO2 Supplier	Refinery	Chevron U.S.A., Inc.	20771539	1661723	RSEI_TOTAL_TONS	114.374	33.9082	-118.41
2013	100138	Chevron Products Company - El Segundo Refinery 90245	El Segundo	324110	Refinery and Hydrogen Plant / CO2 Supplier	Refinery	Chevron U.S.A., Inc.	20771539	1661723	CO2E_TOTAL	3791972	33.9082	-118.41
2013	100138	Chevron Products Company - El Segundo Refinery 90245	El Segundo	324110	Refinery and Hydrogen Plant / CO2 Supplier	Refinery	Chevron U.S.A., Inc.	20771539	1661723	CO2E_COVERED	3790987	33.9082	-118.41
2013	100138	Chevron Products Company - El Segundo Refinery 90245	El Segundo	324110	Refinery and Hydrogen Plant / CO2 Supplier	Refinery	Chevron U.S.A., Inc.	20771539	1661723	VOC	464.116	33.9082	-118.41
2013	100138	Chevron Products Company - El Segundo Refinery 90245	El Segundo	324110	Refinery and Hydrogen Plant / CO2 Supplier	Refinery	Chevron U.S.A., Inc.	20771539	1661723	NOx	650.905	33.9082	-118.41
2013	100138	Chevron Products Company - El Segundo Refinery 90245	El Segundo	324110	Refinery and Hydrogen Plant / CO2 Supplier	Refinery	Chevron U.S.A., Inc.	20771539	1661723	SOx	239.497	33.9082	-118.41
2013	100138	Chevron Products Company - El Segundo Refinery 90245	El Segundo	324110	Refinery and Hydrogen Plant / CO2 Supplier	Refinery	Chevron U.S.A., Inc.	20771539	1661723	PM2.5	140.614	33.9082	-118.41
2013	100138	Chevron Products Company - El Segundo Refinery 90245	El Segundo	324110	Refinery and Hydrogen Plant / CO2 Supplier	Refinery	Chevron U.S.A., Inc.	20771539	1661723	RSEI_TOTAL_TONS	111.216	33.9082	-118.41
2014	100138	Chevron Products Company - El Segundo Refinery 90245	El Segundo	324110	Refinery and Hydrogen Plant / CO2 Supplier	Refinery	Chevron U.S.A., Inc.	20771539	1661723	CO2E_TOTAL	3938273	33.9082	-118.41
2014	100138	Chevron Products Company - El Segundo Refinery 90245	El Segundo	324110	Refinery and Hydrogen Plant / CO2 Supplier	Refinery	Chevron U.S.A., Inc.	20771539	1661723	CO2E_COVERED	3937298	33.9082	-118.41
2014	100138	Chevron Products Company - El Segundo Refinery 90245	El Segundo	324110	Refinery and Hydrogen Plant / CO2 Supplier	Refinery	Chevron U.S.A., Inc.	20771539	1661723	VOC	455.86	33.9082	-118.41
2014	100138	Chevron Products Company - El Segundo Refinery 90245	El Segundo	324110	Refinery and Hydrogen Plant / CO2 Supplier	Refinery	Chevron U.S.A., Inc.	20771539	1661723	NOx	651.631	33.9082	-118.41
2014	100138	Chevron Products Company - El Segundo Refinery 90245	El Segundo	324110	Refinery and Hydrogen Plant / CO2 Supplier	Refinery	Chevron U.S.A., Inc.	20771539	1661723	SOx	296.559	33.9082	-118.41
2014	100138	Chevron Products Company - El Segundo Refinery 90245	El Segundo	324110	Refinery and Hydrogen Plant / CO2 Supplier	Refinery	Chevron U.S.A., Inc.	20771539	1661723	PM2.5	164.382	33.9082	-118.41
2014	100138	Chevron Products Company - El Segundo Refinery 90245	El Segundo	324110	Refinery and Hydrogen Plant / CO2 Supplier	Refinery	Chevron U.S.A., Inc.	20771539	1661723	RSEI_TOTAL_TONS	136.264	33.9082	-118.41
2015	100138	Chevron Products Company - El Segundo Refinery 90245	El Segundo	324110	Refinery and Hydrogen Plant / CO2 Supplier	Refinery	Chevron U.S.A., Inc.	20771539	1661723	CO2E_TOTAL	4126276	33.9082	-118.41
2015	100138	Chevron Products Company - El Segundo Refinery 90245	El Segundo	324110	Refinery and Hydrogen Plant / CO2 Supplier	Refinery	Chevron U.S.A., Inc.	20771539	1661723	CO2E_COVERED	4125173	33.9082	-118.41
2015	100138	Chevron Products Company - El Segundo Refinery 90245	El Segundo	324110	Refinery and Hydrogen Plant / CO2 Supplier	Refinery	Chevron U.S.A., Inc.	20771539	1661723	VOC	562.636	33.9082	-118.41
2015	100138	Chevron Products Company - El Segundo Refinery 90245	El Segundo	324110	Refinery and Hydrogen Plant / CO2 Supplier	Refinery	Chevron U.S.A., Inc.	20771539	1661723	NOx	702.615	33.9082	-118.41
2015	100138	Chevron Products Company - El Segundo Refinery 90245	El Segundo	324110	Refinery and Hydrogen Plant / CO2 Supplier	Refinery	Chevron U.S.A., Inc.	20771539	1661723	SOx	273.153	33.9082	-118.41
2015	100138	Chevron Products Company - El Segundo Refinery 90245	El Segundo	324110	Refinery and Hydrogen Plant / CO2 Supplier	Refinery	Chevron U.S.A., Inc.	20771539	1661723	PM2.5	172.637	33.9082	-118.41
2015	100138	Chevron Products Company - El Segundo Refinery 90245	El Segundo	324110	Refinery and Hydrogen Plant / CO2 Supplier	Refinery	Chevron U.S.A., Inc.	20771539	1661723	RSEI_TOTAL_TONS	119.794	33.9082	-118.41
2011	100147	Graphic Packaging International Inc	Santa Clara	322130	Other Combustion Source	Other Manufacturing	Graphic Packaging International	248927	19914	CO2E_TOTAL	125070	37.3682	-121.942
2011	100147	Graphic Packaging International Inc	Santa Clara	322130	Other Combustion Source	Other Manufacturing	Graphic Packaging International	248927	19914	CO2E_COVERED	125070	37.3682	-121.942
2011	100147	Graphic Packaging International Inc	Santa Clara	322130	Other Combustion Source	Other Manufacturing	Graphic Packaging International	248927	19914	VOC	55.3383	37.3682	-121.942
2011	100147	Graphic Packaging International Inc	Santa Clara	322130	Other Combustion Source	Other Manufacturing	Graphic Packaging International	248927	19914	NOx	61.6886	37.3682	-121.942
2011	100147	Graphic Packaging International Inc	Santa Clara	322130	Other Combustion Source	Other Manufacturing	Graphic Packaging International	248927	19914	SOx	0.544311	37.3682	-121.942
2011	100147	Graphic Packaging International Inc	Santa Clara	322130	Other Combustion Source	Other Manufacturing	Graphic Packaging International	248927	19914	PM2.5	11.4305	37.3682	-121.942
2011	100147	Graphic Packaging International Inc	Santa Clara	322130	Other Combustion Source	Other Manufacturing	Graphic Packaging International	248927	19914	RSEI_TOTAL_TONS	0.000453593	37.3682	-121.942
2012	100147	Graphic Packaging International Inc	Santa Clara	322130	Other Combustion Source	Other Manufacturing	Graphic Packaging International	248927	19914	CO2E_TOTAL	121186	37.3682	-121.942
2012	100147	Graphic Packaging International Inc	Santa Clara	322130	Other Combustion Source	Other Manufacturing	Graphic Packaging International	248927	19914	CO2E_COVERED	121186	37.3682	-121.942
2012	100147	Graphic Packaging International Inc	Santa Clara	322130	Other Combustion Source	Other Manufacturing	Graphic Packaging International	248927	19914	VOC	54.5218	37.3682	-121.942
2012	100147	Graphic Packaging International Inc	Santa Clara	322130	Other Combustion Source	Other Manufacturing	Graphic Packaging International	248927	19914	NOx	61.3257	37.3682	-121.942
2012	100147	Graphic Packaging International Inc	Santa Clara	322130	Other Combustion Source	Other Manufacturing	Graphic Packaging International	248927	19914	SOx	0.544311	37.3682	-121.942
2012	100147	Graphic Packaging International Inc	Santa Clara	322130	Other Combustion Source	Other Manufacturing	Graphic Packaging International	248927	19914	PM2.5	11.5212	37.3682	-121.942
2012	100147	Graphic Packaging International Inc	Santa Clara	322130	Other Combustion Source	Other Manufacturing	Graphic Packaging International	248927	19914	RSEI_TOTAL_TONS	0.000453593	37.3682	-121.942
2013	100147	Graphic Packaging International Inc	Santa Clara	322130	Other Combustion Source	Other Manufacturing	Graphic Packaging International	248927	19914	CO2E_TOTAL	126469	37.3682	-121.942
2013	100147	Graphic Packaging International Inc	Santa Clara	322130	Other Combustion Source	Other Manufacturing	Graphic Packaging International	248927	19914	CO2E_COVERED	126469	37.3682	-121.942
2013	100147	Graphic Packaging International Inc	Santa Clara	322130	Other Combustion Source	Other Manufacturing	Graphic Packaging International	248927	19914	VOC	55.8826	37.3682	-121.942
2013	100147	Graphic Packaging International Inc	Santa Clara	322130	Other Combustion Source	Other Manufacturing	Graphic Packaging International	248927	19914	NOx	59.3299	37.3682	-121.942
2013	100147	Graphic Packaging International Inc	Santa Clara	322130	Other Combustion Source	Other Manufacturing	Graphic Packaging International	248927	19914	SOx	0.544311	37.3682	-121.942
2013	100147	Graphic Packaging International Inc	Santa Clara	322130	Other Combustion Source	Other Manufacturing	Graphic Packaging International	248927	19914	PM2.5	10.9769	37.3682	-121.942
2013	100147	Graphic Packaging International Inc	Santa Clara	322130	Other Combustion Source	Other Manufacturing	Graphic Packaging International	248927	19914	RSEI_TOTAL_TONS	0.000453593	37.3682	-121.942
2014	100147	Graphic Packaging International Inc	Santa Clara	322130	Other Combustion Source	Other Manufacturing	Graphic Packaging International	248927	19914	CO2E_TOTAL	122458	37.3682	-121.942
2014	100147	Graphic Packaging International Inc	Santa Clara	322130	Other Combustion Source	Other Manufacturing	Graphic Packaging International	248927	19914	CO2E_COVERED	122458	37.3682	-121.942
2014	100147	Graphic Packaging International Inc	Santa Clara	322130	Other Combustion Source	Other Manufacturing	Graphic Packaging International	248927	19914	VOC	61.7793	37.3682	-121.942
2014	100147	Graphic Packaging International Inc	Santa Clara	322130	Other Combustion Source	Other Manufacturing	Graphic Packaging International	248927	19914	NOx	61.6886	37.3682	-121.942
2014	100147	Graphic Packaging International Inc	Santa Clara	322130	Other Combustion Source	Other Manufacturing	Graphic Packaging International	248927	19914	SOx	0.544311	37.3682	-121.942
2014	100147	Graphic Packaging International Inc	Santa Clara	322130	Other Combustion Source	Other Manufacturing	Graphic Packaging International	248927	19914	PM2.5	11.8841	37.3682	-121.942
2014	100147	Graphic Packaging International Inc	Santa Clara	322130	Other Combustion Source	Other Manufacturing	Graphic Packaging International	248927	19914	RSEI_TOTAL_TONS	0.000453593	37.3682	-121.942
2015	100147	Graphic Packaging International Inc	Santa Clara	322130	Other Combustion Source	Other Manufacturing	Graphic Packaging International	248927	19914	CO2E_TOTAL	117024	37.3682	-121.942
2015	100147	Graphic Packaging International Inc	Santa Clara	322130	Other Combustion Source	Other Manufacturing	Graphic Packaging International	248927	19914	CO2E_COVERED	117024	37.3682	-121.942
2015	100147	Graphic Packaging International Inc	Santa Clara	322130	Other Combustion Source	Other Manufacturing	Graphic Packaging International	248927	19914	VOC	104.871	37.3682	-121.942
2015	100147	Graphic Packaging International Inc	Santa Clara	322130	Other Combustion Source	Other Manufacturing	Graphic Packaging International	248927	19914	NOx	53.8868	37.3682	-121.942
2015	100147	Graphic Packaging International Inc	Santa Clara	322130	Other Combustion Source	Other Manufacturing	Graphic Packaging International	248927	19914	SOx	0.453593	37.3682	-121.942
2015	100147	Graphic Packaging International Inc	Santa Clara	322130	Other Combustion Source	Other Manufacturing	Graphic Packaging International	248927	19914	PM2.5	10.0698	37.3682	-121.942
2015	100147	Graphic Packaging International Inc	Santa Clara	322130	Other Combustion Source	Other Manufacturing	Graphic Packaging International	248927	19914	RSEI_TOTAL_TONS	0.000453593	37.3682	-121.942
2011	100150	Corona Energy Partners Ltd.	Corona	221112	Cogeneration	Cogeneration	Corona Energy Partners Limited	129426	10354	CO2E_TOTAL	64324	33.8919	-117.58
2011	100150	Corona Energy Partners Ltd.	Corona	221112	Cogeneration	Cogeneration	Corona Energy Partners Limited	129426	10354	CO2E_COVERED	64324	33.8919	-117.58
2011	100150	Corona Energy Partners Ltd.	Corona	221112	Cogeneration	Cogeneration	Corona Energy Partners Limited	129426	10354	VOC	2.99371	33.8919	-117.58
2011	100150	Corona Energy Partners Ltd.	Corona	221112	Cogeneration	Cogeneration	Corona Energy Partners Limited	129426	10354	NOx	8.52754	33.8919	-117.58
2011	100150	Corona Energy Partners Ltd.	Corona	221112	Cogeneration	Cogeneration	Corona Energy Partners Limited	129426	10354	SOx	0	33.8919	-117.58
2011	100150	Corona Energy Partners Ltd.	Corona	221112	Cogeneration	Cogeneration	Corona Energy Partners Limited	129426	10354	PM2.5	2.63084	33.8919	-117.58
2011	100150	Corona Energy Partners Ltd.	Corona	221112	Cogeneration	Cogeneration	Corona Energy Partners Limited	129426	10354	RSEI_TOTAL_TONS	0.000453593	33.8919	-117.58
2012	100150	Corona Energy Partners Ltd.	Corona	221112	Cogeneration	Cogeneration	Corona Energy Partners Limited	129426	10354	CO2E_TOTAL	70130	33.8919	-117.58
2012	100150	Corona Energy Partners Ltd.	Corona	221112	Cogeneration	Cogeneration	Corona Energy Partners Limited	129426	10354	CO2E_COVERED	70130	33.8919	-117.58
2012	100150	Corona Energy Partners Ltd.	Corona	221112	Cogeneration	Cogeneration	Corona Energy Partners Limited	129426	10354	VOC	3.17515	33.8919	-117.58
2012	100150	Corona Energy Partners Ltd.	Corona	221112	Cogeneration	Cogeneration	Corona Energy Partners Limited	129426	10354	NOx	9.07185	33.8919	-117.58
2012	100150	Corona Energy Partners Ltd.	Corona	221112	Cogeneration	Cogeneration	Corona Energy Partners Limited	129426	10354	SOx	0	33.8919	-117.58
2012	100150	Corona Energy Partners Ltd.	Corona	221112	Cogeneration	Cogeneration	Corona Energy Partners Limited	129426	10354	PM2.5	2.63084	33.8919	-117.58
2012	100150	Corona Energy Partners Ltd.	Corona	221112	Cogeneration	Cogeneration	Corona Energy Partners Limited	129426	10354	RSEI_TOTAL_TONS	0.000453593	33.8919	-117.58
2013	100150	Corona Energy Partners Ltd.	Corona	221112	Cogeneration	Cogeneration	Corona Energy Partners Limited	129426	10354	CO2E_TOTAL	66965	33.8919	-117.58
2013	100150	Corona Energy Partners Ltd.	Corona	221112	Cogeneration	Cogeneration	Corona Energy Partners Limited	129426	10354	CO2E_COVERED	66965	33.8919	-117.58
2013	100150	Corona Energy Partners Ltd.	Corona	221112	Cogeneration	Cogeneration	Corona Energy Partners Limited	129426	10354	VOC	2.90299	33.8919	-117.58
2013	100150	Corona Energy Partners Ltd.	Corona	221112	Cogeneration	Cogeneration	Corona Energy Partners Limited	129426	10354	NOx	8.43682	33.8919	-117.58
2013	100150	Corona Energy Partners Ltd.	Corona	221112	Cogeneration	Cogeneration	Corona Energy Partners Limited	129426	10354	SOx	0	33.8919	-117.58
2013	100150	Corona Energy Partners Ltd.	Corona	221112	Cogeneration	Cogeneration	Corona Energy Partners Limited	129426	10354	PM2.5	2.63084	33.8919	-117.58
2013	100150	Corona Energy Partners Ltd.	Corona	221112	Cogeneration	Cogeneration	Corona Energy Partners Limited	129426	10354	RSEI_TOTAL_TONS	NA	33.8919	-117.58
2014	100150	Corona Energy Partners Ltd.	Corona	221112	Cogeneration	Cogeneration	Corona Energy Partners Limited	129426	10354	CO2E_TOTAL	62461	33.8919	-117.58
2014	100150	Corona Energy Partners Ltd.	Corona	221112	Cogeneration	Cogeneration	Corona Energy Partners Limited	129426	10354	CO2E_COVERED	62461	33.8919	-117.58
2014	100150	Corona Energy Partners Ltd.	Corona	221112	Cogeneration	Cogeneration	Corona Energy Partners Limited	129426	10354	VOC	2.81227	33.8919	-117.58
2014	100150	Corona Energy Partners Ltd.	Corona	221112	Cogeneration	Cogeneration	Corona Energy Partners Limited	129426	10354	NOx	8.25538	33.8919	-117.58
2014	100150	Corona Energy Partners Ltd.	Corona	221112	Cogeneration	Cogeneration	Corona Energy Partners Limited	129426	10354	SOx	0	33.8919	-117.58
2014	100150	Corona Energy Partners Ltd.	Corona	221112	Cogeneration	Cogeneration	Corona Energy Partners Limited	129426	10354	PM2.5	0.544311	33.8919	-117.58
2014	100150	Corona Energy Partners Ltd.	Corona	221112	Cogeneration	Cogeneration	Corona Energy Partners Limited	129426	10354	RSEI_TOTAL_TONS	NA	33.8919	-117.58
2015	100150	Corona Energy Partners Ltd.	Corona	221112	Cogeneration	Cogeneration	Corona Energy Partners Limited	129426	10354	CO2E_TOTAL	66744	33.8919	-117.58
2015	100150	Corona Energy Partners Ltd.	Corona	221112	Cogeneration	Cogeneration	Corona Energy Partners Limited	129426	10354	CO2E_COVERED	66744	33.8919	-117.58
2015	100150	Corona Energy Partners Ltd.	Corona	221112	Cogeneration	Cogeneration	Corona Energy Partners Limited	129426	10354	VOC	3.08443	33.8919	-117.58
2015	100150	Corona Energy Partners Ltd.	Corona	221112	Cogeneration	Cogeneration	Corona Energy Partners Limited	129426	10354	NOx	9.34401	33.8919	-117.58
2015	100150	Corona Energy Partners Ltd.	Corona	221112	Cogeneration	Cogeneration	Corona Energy Partners Limited	129426	10354	SOx	0	33.8919	-117.58
2015	100150	Corona Energy Partners Ltd.	Corona	221112	Cogeneration	Cogeneration	Corona Energy Partners Limited	129426	10354	PM2.5	0.63503	33.8919	-117.58
2015	100150	Corona Energy Partners Ltd.	Corona	221112	Cogeneration	Cogeneration	Corona Energy Partners Limited	129426	10354	RSEI_TOTAL_TONS	NA	33.8919	-117.58
2011	100151	Pitchess Cogeneration Station	Saugus	922140	Other Combustion Source	Public Services	Civic Center Cogen, LA County	384891	0	CO2E_TOTAL	101602	34.464	-118.594
2011	100151	Pitchess Cogeneration Station	Saugus	922140	Other Combustion Source	Public Services	Civic Center Cogen, LA County	384891	0	CO2E_COVERED	101602	34.464	-118.594
2011	100151	Pitchess Cogeneration Station	Saugus	922140	Other Combustion Source	Public Services	Civic Center Cogen, LA County	384891	0	VOC	15.8757	34.464	-118.594
2011	100151	Pitchess Cogeneration Station	Saugus	922140	Other Combustion Source	Public Services	Civic Center Cogen, LA County	384891	0	NOx	28.032	34.464	-118.594
2011	100151	Pitchess Cogeneration Station	Saugus	922140	Other Combustion Source	Public Services	Civic Center Cogen, LA County	384891	0	SOx	0.544311	34.464	-118.594
2011	100151	Pitchess Cogeneration Station	Saugus	922140	Other Combustion Source	Public Services	Civic Center Cogen, LA County	384891	0	PM2.5	5.80598	34.464	-118.594
2011	100151	Pitchess Cogeneration Station	Saugus	922140	Other Combustion Source	Public Services	Civic Center Cogen, LA County	384891	0	RSEI_TOTAL_TONS	NA	34.464	-118.594
2012	100151	Pitchess Cogeneration Station	Saugus	922140	Other Combustion Source	Public Services	Civic Center Cogen, LA County	384891	0	CO2E_TOTAL	103055	34.464	-118.594
2012	100151	Pitchess Cogeneration Station	Saugus	922140	Other Combustion Source	Public Services	Civic Center Cogen, LA County	384891	0	CO2E_COVERED	103055	34.464	-118.594
2012	100151	Pitchess Cogeneration Station	Saugus	922140	Other Combustion Source	Public Services	Civic Center Cogen, LA County	384891	0	VOC	18.1437	34.464	-118.594
2012	100151	Pitchess Cogeneration Station	Saugus	922140	Other Combustion Source	Public Services	Civic Center Cogen, LA County	384891	0	NOx	26.0362	34.464	-118.594
2012	100151	Pitchess Cogeneration Station	Saugus	922140	Other Combustion Source	Public Services	Civic Center Cogen, LA County	384891	0	SOx	0.544311	34.464	-118.594
2012	100151	Pitchess Cogeneration Station	Saugus	922140	Other Combustion Source	Public Services	Civic Center Cogen, LA County	384891	0	PM2.5	5.98742	34.464	-118.594
2012	100151	Pitchess Cogeneration Station	Saugus	922140	Other Combustion Source	Public Services	Civic Center Cogen, LA County	384891	0	RSEI_TOTAL_TONS	NA	34.464	-118.594
2013	100151	Pitchess Cogeneration Station	Saugus	922140	Other Combustion Source	Public Services	Civic Center Cogen, LA County	384891	0	CO2E_TOTAL	101489	34.464	-118.594
2013	100151	Pitchess Cogeneration Station	Saugus	922140	Other Combustion Source	Public Services	Civic Center Cogen, LA County	384891	0	CO2E_COVERED	101489	34.464	-118.594
2013	100151	Pitchess Cogeneration Station	Saugus	922140	Other Combustion Source	Public Services	Civic Center Cogen, LA County	384891	0	VOC	17.5994	34.464	-118.594
2013	100151	Pitchess Cogeneration Station	Saugus	922140	Other Combustion Source	Public Services	Civic Center Cogen, LA County	384891	0	NOx	28.7578	34.464	-118.594
2013	100151	Pitchess Cogeneration Station	Saugus	922140	Other Combustion Source	Public Services	Civic Center Cogen, LA County	384891	0	SOx	0.544311	34.464	-118.594
2013	100151	Pitchess Cogeneration Station	Saugus	922140	Other Combustion Source	Public Services	Civic Center Cogen, LA County	384891	0	PM2.5	6.07814	34.464	-118.594
2013	100151	Pitchess Cogeneration Station	Saugus	922140	Other Combustion Source	Public Services	Civic Center Cogen, LA County	384891	0	RSEI_TOTAL_TONS	NA	34.464	-118.594
2014	100151	Pitchess Cogeneration Station	Saugus	922140	Other Combustion Source	Public Services	Civic Center Cogen, LA County	384891	0	CO2E_TOTAL	96275	34.464	-118.594
2014	100151	Pitchess Cogeneration Station	Saugus	922140	Other Combustion Source	Public Services	Civic Center Cogen, LA County	384891	0	CO2E_COVERED	96275	34.464	-118.594
2014	100151	Pitchess Cogeneration Station	Saugus	922140	Other Combustion Source	Public Services	Civic Center Cogen, LA County	384891	0	VOC	4.80808	34.464	-118.594
2014	100151	Pitchess Cogeneration Station	Saugus	922140	Other Combustion Source	Public Services	Civic Center Cogen, LA County	384891	0	NOx	30.2093	34.464	-118.594
2014	100151	Pitchess Cogeneration Station	Saugus	922140	Other Combustion Source	Public Services	Civic Center Cogen, LA County	384891	0	SOx	0.453593	34.464	-118.594
2014	100151	Pitchess Cogeneration Station	Saugus	922140	Other Combustion Source	Public Services	Civic Center Cogen, LA County	384891	0	PM2.5	5.98742	34.464	-118.594
2014	100151	Pitchess Cogeneration Station	Saugus	922140	Other Combustion Source	Public Services	Civic Center Cogen, LA County	384891	0	RSEI_TOTAL_TONS	NA	34.464	-118.594
2015	100151	Pitchess Cogeneration Station	Saugus	922140	Other Combustion Source	Public Services	Civic Center Cogen, LA County	384891	0	CO2E_TOTAL	102055	34.464	-118.594
2015	100151	Pitchess Cogeneration Station	Saugus	922140	Other Combustion Source	Public Services	Civic Center Cogen, LA County	384891	0	CO2E_COVERED	102055	34.464	-118.594
2015	100151	Pitchess Cogeneration Station	Saugus	922140	Other Combustion Source	Public Services	Civic Center Cogen, LA County	384891	0	VOC	5.08024	34.464	-118.594
2015	100151	Pitchess Cogeneration Station	Saugus	922140	Other Combustion Source	Public Services	Civic Center Cogen, LA County	384891	0	NOx	31.9329	34.464	-118.594
2015	100151	Pitchess Cogeneration Station	Saugus	922140	Other Combustion Source	Public Services	Civic Center Cogen, LA County	384891	0	SOx	0.544311	34.464	-118.594
2015	100151	Pitchess Cogeneration Station	Saugus	922140	Other Combustion Source	Public Services	Civic Center Cogen, LA County	384891	0	PM2.5	7.25748	34.464	-118.594
2015	100151	Pitchess Cogeneration Station	Saugus	922140	Other Combustion Source	Public Services	Civic Center Cogen, LA County	384891	0	RSEI_TOTAL_TONS	NA	34.464	-118.594
2011	100157	Double C Limited	Bakersfield	221112	In-State Electricity Generation	Electricity Generation	Double C Limited	21432	1714	CO2E_TOTAL	21459	35.5006	-119.046
2011	100157	Double C Limited	Bakersfield	221112	In-State Electricity Generation	Electricity Generation	Double C Limited	21432	1714	CO2E_COVERED	21459	35.5006	-119.046
2011	100157	Double C Limited	Bakersfield	221112	In-State Electricity Generation	Electricity Generation	Double C Limited	21432	1714	VOC	0.181437	35.5006	-119.046
2011	100157	Double C Limited	Bakersfield	221112	In-State Electricity Generation	Electricity Generation	Double C Limited	21432	1714	NOx	2.17724	35.5006	-119.046
2011	100157	Double C Limited	Bakersfield	221112	In-State Electricity Generation	Electricity Generation	Double C Limited	21432	1714	SOx	0	35.5006	-119.046
2011	100157	Double C Limited	Bakersfield	221112	In-State Electricity Generation	Electricity Generation	Double C Limited	21432	1714	PM2.5	0.181437	35.5006	-119.046
2011	100157	Double C Limited	Bakersfield	221112	In-State Electricity Generation	Electricity Generation	Double C Limited	21432	1714	RSEI_TOTAL_TONS	NA	35.5006	-119.046
2012	100157	Double C Limited	Bakersfield	221112	In-State Electricity Generation	Electricity Generation	Double C Limited	21432	1714	CO2E_TOTAL	6753	35.5006	-119.046
2012	100157	Double C Limited	Bakersfield	221112	In-State Electricity Generation	Electricity Generation	Double C Limited	21432	1714	CO2E_COVERED	6753	35.5006	-119.046
2012	100157	Double C Limited	Bakersfield	221112	In-State Electricity Generation	Electricity Generation	Double C Limited	21432	1714	VOC	0	35.5006	-119.046
2012	100157	Double C Limited	Bakersfield	221112	In-State Electricity Generation	Electricity Generation	Double C Limited	21432	1714	NOx	0.63503	35.5006	-119.046
2012	100157	Double C Limited	Bakersfield	221112	In-State Electricity Generation	Electricity Generation	Double C Limited	21432	1714	SOx	0	35.5006	-119.046
2012	100157	Double C Limited	Bakersfield	221112	In-State Electricity Generation	Electricity Generation	Double C Limited	21432	1714	PM2.5	0.0907185	35.5006	-119.046
2012	100157	Double C Limited	Bakersfield	221112	In-State Electricity Generation	Electricity Generation	Double C Limited	21432	1714	RSEI_TOTAL_TONS	NA	35.5006	-119.046
2013	100157	Double C Limited	Bakersfield	221112	In-State Electricity Generation	Electricity Generation	Double C Limited	21432	1714	CO2E_TOTAL	4692	35.5006	-119.046
2013	100157	Double C Limited	Bakersfield	221112	In-State Electricity Generation	Electricity Generation	Double C Limited	21432	1714	CO2E_COVERED	4692	35.5006	-119.046
2013	100157	Double C Limited	Bakersfield	221112	In-State Electricity Generation	Electricity Generation	Double C Limited	21432	1714	VOC	0	35.5006	-119.046
2013	100157	Double C Limited	Bakersfield	221112	In-State Electricity Generation	Electricity Generation	Double C Limited	21432	1714	NOx	0.453593	35.5006	-119.046
2013	100157	Double C Limited	Bakersfield	221112	In-State Electricity Generation	Electricity Generation	Double C Limited	21432	1714	SOx	0.272155	35.5006	-119.046
2013	100157	Double C Limited	Bakersfield	221112	In-State Electricity Generation	Electricity Generation	Double C Limited	21432	1714	PM2.5	0.0907185	35.5006	-119.046
2013	100157	Double C Limited	Bakersfield	221112	In-State Electricity Generation	Electricity Generation	Double C Limited	21432	1714	RSEI_TOTAL_TONS	NA	35.5006	-119.046
2014	100157	Double C Limited	Bakersfield	221112	In-State Electricity Generation	Electricity Generation	Double C Limited	21432	1714	CO2E_TOTAL	16740	35.5006	-119.046
2014	100157	Double C Limited	Bakersfield	221112	In-State Electricity Generation	Electricity Generation	Double C Limited	21432	1714	CO2E_COVERED	16740	35.5006	-119.046
2014	100157	Double C Limited	Bakersfield	221112	In-State Electricity Generation	Electricity Generation	Double C Limited	21432	1714	VOC	0.181437	35.5006	-119.046
2014	100157	Double C Limited	Bakersfield	221112	In-State Electricity Generation	Electricity Generation	Double C Limited	21432	1714	NOx	1.4515	35.5006	-119.046
2014	100157	Double C Limited	Bakersfield	221112	In-State Electricity Generation	Electricity Generation	Double C Limited	21432	1714	SOx	0.63503	35.5006	-119.046
2014	100157	Double C Limited	Bakersfield	221112	In-State Electricity Generation	Electricity Generation	Double C Limited	21432	1714	PM2.5	0.181437	35.5006	-119.046
2014	100157	Double C Limited	Bakersfield	221112	In-State Electricity Generation	Electricity Generation	Double C Limited	21432	1714	RSEI_TOTAL_TONS	NA	35.5006	-119.046
2015	100157	Double C Limited	Bakersfield	221112	In-State Electricity Generation	Electricity Generation	Double C Limited	21432	1714	CO2E_TOTAL	28670	35.5006	-119.046
2015	100157	Double C Limited	Bakersfield	221112	In-State Electricity Generation	Electricity Generation	Double C Limited	21432	1714	CO2E_COVERED	28670	35.5006	-119.046
2015	100157	Double C Limited	Bakersfield	221112	In-State Electricity Generation	Electricity Generation	Double C Limited	21432	1714	VOC	0.362874	35.5006	-119.046
2015	100157	Double C Limited	Bakersfield	221112	In-State Electricity Generation	Electricity Generation	Double C Limited	21432	1714	NOx	2.72155	35.5006	-119.046
2015	100157	Double C Limited	Bakersfield	221112	In-State Electricity Generation	Electricity Generation	Double C Limited	21432	1714	SOx	1.08862	35.5006	-119.046
2015	100157	Double C Limited	Bakersfield	221112	In-State Electricity Generation	Electricity Generation	Double C Limited	21432	1714	PM2.5	0.362874	35.5006	-119.046
2015	100157	Double C Limited	Bakersfield	221112	In-State Electricity Generation	Electricity Generation	Double C Limited	21432	1714	RSEI_TOTAL_TONS	NA	35.5006	-119.046
2011	100162	Imperial Irrigation District (IID) El Centro Generating Station	El Centro	221112	In-State Electricity Generation	Electricity Generation	Imperial Irrigation District	2976953	11000	CO2E_TOTAL	412834	32.8037	-115.537
2011	100162	Imperial Irrigation District (IID) El Centro Generating Station	El Centro	221112	In-State Electricity Generation	Electricity Generation	Imperial Irrigation District	2976953	11000	CO2E_COVERED	412834	32.8037	-115.537
2011	100162	Imperial Irrigation District (IID) El Centro Generating Station	El Centro	221112	In-State Electricity Generation	Electricity Generation	Imperial Irrigation District	2976953	11000	VOC	2.99371	32.8037	-115.537
2011	100162	Imperial Irrigation District (IID) El Centro Generating Station	El Centro	221112	In-State Electricity Generation	Electricity Generation	Imperial Irrigation District	2976953	11000	NOx	189.874	32.8037	-115.537
2011	100162	Imperial Irrigation District (IID) El Centro Generating Station	El Centro	221112	In-State Electricity Generation	Electricity Generation	Imperial Irrigation District	2976953	11000	SOx	0	32.8037	-115.537
2011	100162	Imperial Irrigation District (IID) El Centro Generating Station	El Centro	221112	In-State Electricity Generation	Electricity Generation	Imperial Irrigation District	2976953	11000	PM2.5	19.323	32.8037	-115.537
2011	100162	Imperial Irrigation District (IID) El Centro Generating Station	El Centro	221112	In-State Electricity Generation	Electricity Generation	Imperial Irrigation District	2976953	11000	RSEI_TOTAL_TONS	NA	32.8037	-115.537
2012	100162	Imperial Irrigation District (IID) El Centro Generating Station	El Centro	221112	In-State Electricity Generation	Electricity Generation	Imperial Irrigation District	2976953	11000	CO2E_TOTAL	509894	32.8037	-115.537
2012	100162	Imperial Irrigation District (IID) El Centro Generating Station	El Centro	221112	In-State Electricity Generation	Electricity Generation	Imperial Irrigation District	2976953	11000	CO2E_COVERED	509693	32.8037	-115.537
2012	100162	Imperial Irrigation District (IID) El Centro Generating Station	El Centro	221112	In-State Electricity Generation	Electricity Generation	Imperial Irrigation District	2976953	11000	VOC	3.99161	32.8037	-115.537
2012	100162	Imperial Irrigation District (IID) El Centro Generating Station	El Centro	221112	In-State Electricity Generation	Electricity Generation	Imperial Irrigation District	2976953	11000	NOx	143.426	32.8037	-115.537
2012	100162	Imperial Irrigation District (IID) El Centro Generating Station	El Centro	221112	In-State Electricity Generation	Electricity Generation	Imperial Irrigation District	2976953	11000	SOx	0	32.8037	-115.537
2012	100162	Imperial Irrigation District (IID) El Centro Generating Station	El Centro	221112	In-State Electricity Generation	Electricity Generation	Imperial Irrigation District	2976953	11000	PM2.5	18.3251	32.8037	-115.537
2012	100162	Imperial Irrigation District (IID) El Centro Generating Station	El Centro	221112	In-State Electricity Generation	Electricity Generation	Imperial Irrigation District	2976953	11000	RSEI_TOTAL_TONS	NA	32.8037	-115.537
2013	100162	Imperial Irrigation District (IID) El Centro Generating Station	El Centro	221112	In-State Electricity Generation	Electricity Generation	Imperial Irrigation District	2976953	11000	CO2E_TOTAL	562335	32.8037	-115.537
2013	100162	Imperial Irrigation District (IID) El Centro Generating Station	El Centro	221112	In-State Electricity Generation	Electricity Generation	Imperial Irrigation District	2976953	11000	CO2E_COVERED	562335	32.8037	-115.537
2013	100162	Imperial Irrigation District (IID) El Centro Generating Station	El Centro	221112	In-State Electricity Generation	Electricity Generation	Imperial Irrigation District	2976953	11000	VOC	4.17305	32.8037	-115.537
2013	100162	Imperial Irrigation District (IID) El Centro Generating Station	El Centro	221112	In-State Electricity Generation	Electricity Generation	Imperial Irrigation District	2976953	11000	NOx	112.672	32.8037	-115.537
2013	100162	Imperial Irrigation District (IID) El Centro Generating Station	El Centro	221112	In-State Electricity Generation	Electricity Generation	Imperial Irrigation District	2976953	11000	SOx	0	32.8037	-115.537
2013	100162	Imperial Irrigation District (IID) El Centro Generating Station	El Centro	221112	In-State Electricity Generation	Electricity Generation	Imperial Irrigation District	2976953	11000	PM2.5	17.8715	32.8037	-115.537
2013	100162	Imperial Irrigation District (IID) El Centro Generating Station	El Centro	221112	In-State Electricity Generation	Electricity Generation	Imperial Irrigation District	2976953	11000	RSEI_TOTAL_TONS	NA	32.8037	-115.537
2014	100162	Imperial Irrigation District (IID) El Centro Generating Station	El Centro	221112	In-State Electricity Generation	Electricity Generation	Imperial Irrigation District	2976953	11000	CO2E_TOTAL	539756	32.8037	-115.537
2014	100162	Imperial Irrigation District (IID) El Centro Generating Station	El Centro	221112	In-State Electricity Generation	Electricity Generation	Imperial Irrigation District	2976953	11000	CO2E_COVERED	539756	32.8037	-115.537
2014	100162	Imperial Irrigation District (IID) El Centro Generating Station	El Centro	221112	In-State Electricity Generation	Electricity Generation	Imperial Irrigation District	2976953	11000	VOC	1.99581	32.8037	-115.537
2014	100162	Imperial Irrigation District (IID) El Centro Generating Station	El Centro	221112	In-State Electricity Generation	Electricity Generation	Imperial Irrigation District	2976953	11000	NOx	95.6173	32.8037	-115.537
2014	100162	Imperial Irrigation District (IID) El Centro Generating Station	El Centro	221112	In-State Electricity Generation	Electricity Generation	Imperial Irrigation District	2976953	11000	SOx	0	32.8037	-115.537
2014	100162	Imperial Irrigation District (IID) El Centro Generating Station	El Centro	221112	In-State Electricity Generation	Electricity Generation	Imperial Irrigation District	2976953	11000	PM2.5	13.1542	32.8037	-115.537
2014	100162	Imperial Irrigation District (IID) El Centro Generating Station	El Centro	221112	In-State Electricity Generation	Electricity Generation	Imperial Irrigation District	2976953	11000	RSEI_TOTAL_TONS	NA	32.8037	-115.537
2015	100162	Imperial Irrigation District (IID) El Centro Generating Station	El Centro	221112	In-State Electricity Generation	Electricity Generation	Imperial Irrigation District	2976953	11000	CO2E_TOTAL	481765	32.8037	-115.537
2015	100162	Imperial Irrigation District (IID) El Centro Generating Station	El Centro	221112	In-State Electricity Generation	Electricity Generation	Imperial Irrigation District	2976953	11000	CO2E_COVERED	481712	32.8037	-115.537
2015	100162	Imperial Irrigation District (IID) El Centro Generating Station	El Centro	221112	In-State Electricity Generation	Electricity Generation	Imperial Irrigation District	2976953	11000	VOC	4.44521	32.8037	-115.537
2015	100162	Imperial Irrigation District (IID) El Centro Generating Station	El Centro	221112	In-State Electricity Generation	Electricity Generation	Imperial Irrigation District	2976953	11000	NOx	92.805	32.8037	-115.537
2015	100162	Imperial Irrigation District (IID) El Centro Generating Station	El Centro	221112	In-State Electricity Generation	Electricity Generation	Imperial Irrigation District	2976953	11000	SOx	0	32.8037	-115.537
2015	100162	Imperial Irrigation District (IID) El Centro Generating Station	El Centro	221112	In-State Electricity Generation	Electricity Generation	Imperial Irrigation District	2976953	11000	PM2.5	10.2512	32.8037	-115.537
2015	100162	Imperial Irrigation District (IID) El Centro Generating Station	El Centro	221112	In-State Electricity Generation	Electricity Generation	Imperial Irrigation District	2976953	11000	RSEI_TOTAL_TONS	NA	32.8037	-115.537
2011	100164	NRG Energy - El Segundo	El Segundo	221112	In-State Electricity Generation	Electricity Generation	NRG Power Marketing, LLC	4143373	331469	CO2E_TOTAL	143104	33.9102	-118.424
2011	100164	NRG Energy - El Segundo	El Segundo	221112	In-State Electricity Generation	Electricity Generation	NRG Power Marketing, LLC	4143373	331469	CO2E_COVERED	143104	33.9102	-118.424
2011	100164	NRG Energy - El Segundo	El Segundo	221112	In-State Electricity Generation	Electricity Generation	NRG Power Marketing, LLC	4143373	331469	VOC	6.44101	33.9102	-118.424
2011	100164	NRG Energy - El Segundo	El Segundo	221112	In-State Electricity Generation	Electricity Generation	NRG Power Marketing, LLC	4143373	331469	NOx	9.7976	33.9102	-118.424
2011	100164	NRG Energy - El Segundo	El Segundo	221112	In-State Electricity Generation	Electricity Generation	NRG Power Marketing, LLC	4143373	331469	SOx	0.725748	33.9102	-118.424
2011	100164	NRG Energy - El Segundo	El Segundo	221112	In-State Electricity Generation	Electricity Generation	NRG Power Marketing, LLC	4143373	331469	PM2.5	8.70898	33.9102	-118.424
2011	100164	NRG Energy - El Segundo	El Segundo	221112	In-State Electricity Generation	Electricity Generation	NRG Power Marketing, LLC	4143373	331469	RSEI_TOTAL_TONS	NA	33.9102	-118.424
2012	100164	NRG Energy - El Segundo	El Segundo	221112	In-State Electricity Generation	Electricity Generation	NRG Power Marketing, LLC	4143373	331469	CO2E_TOTAL	371773	33.9102	-118.424
2012	100164	NRG Energy - El Segundo	El Segundo	221112	In-State Electricity Generation	Electricity Generation	NRG Power Marketing, LLC	4143373	331469	CO2E_COVERED	371773	33.9102	-118.424
2012	100164	NRG Energy - El Segundo	El Segundo	221112	In-State Electricity Generation	Electricity Generation	NRG Power Marketing, LLC	4143373	331469	VOC	16.7829	33.9102	-118.424
2012	100164	NRG Energy - El Segundo	El Segundo	221112	In-State Electricity Generation	Electricity Generation	NRG Power Marketing, LLC	4143373	331469	NOx	24.6754	33.9102	-118.424
2012	100164	NRG Energy - El Segundo	El Segundo	221112	In-State Electricity Generation	Electricity Generation	NRG Power Marketing, LLC	4143373	331469	SOx	1.81437	33.9102	-118.424
2012	100164	NRG Energy - El Segundo	El Segundo	221112	In-State Electricity Generation	Electricity Generation	NRG Power Marketing, LLC	4143373	331469	PM2.5	23.1332	33.9102	-118.424
2012	100164	NRG Energy - El Segundo	El Segundo	221112	In-State Electricity Generation	Electricity Generation	NRG Power Marketing, LLC	4143373	331469	RSEI_TOTAL_TONS	NA	33.9102	-118.424
2013	100164	NRG Energy - El Segundo	El Segundo	221112	In-State Electricity Generation	Electricity Generation	NRG Power Marketing, LLC	4143373	331469	CO2E_TOTAL	708019	33.9102	-118.424
2013	100164	NRG Energy - El Segundo	El Segundo	221112	In-State Electricity Generation	Electricity Generation	NRG Power Marketing, LLC	4143373	331469	CO2E_COVERED	708019	33.9102	-118.424
2013	100164	NRG Energy - El Segundo	El Segundo	221112	In-State Electricity Generation	Electricity Generation	NRG Power Marketing, LLC	4143373	331469	VOC	17.7808	33.9102	-118.424
2013	100164	NRG Energy - El Segundo	El Segundo	221112	In-State Electricity Generation	Electricity Generation	NRG Power Marketing, LLC	4143373	331469	NOx	47.4458	33.9102	-118.424
2013	100164	NRG Energy - El Segundo	El Segundo	221112	In-State Electricity Generation	Electricity Generation	NRG Power Marketing, LLC	4143373	331469	SOx	1.81437	33.9102	-118.424
2013	100164	NRG Energy - El Segundo	El Segundo	221112	In-State Electricity Generation	Electricity Generation	NRG Power Marketing, LLC	4143373	331469	PM2.5	22.226	33.9102	-118.424
2013	100164	NRG Energy - El Segundo	El Segundo	221112	In-State Electricity Generation	Electricity Generation	NRG Power Marketing, LLC	4143373	331469	RSEI_TOTAL_TONS	NA	33.9102	-118.424
2014	100164	NRG Energy - El Segundo	El Segundo	221112	In-State Electricity Generation	Electricity Generation	NRG Power Marketing, LLC	4143373	331469	CO2E_TOTAL	866032	33.9102	-118.424
2014	100164	NRG Energy - El Segundo	El Segundo	221112	In-State Electricity Generation	Electricity Generation	NRG Power Marketing, LLC	4143373	331469	CO2E_COVERED	866032	33.9102	-118.424
2014	100164	NRG Energy - El Segundo	El Segundo	221112	In-State Electricity Generation	Electricity Generation	NRG Power Marketing, LLC	4143373	331469	VOC	9.07185	33.9102	-118.424
2014	100164	NRG Energy - El Segundo	El Segundo	221112	In-State Electricity Generation	Electricity Generation	NRG Power Marketing, LLC	4143373	331469	NOx	36.1967	33.9102	-118.424
2014	100164	NRG Energy - El Segundo	El Segundo	221112	In-State Electricity Generation	Electricity Generation	NRG Power Marketing, LLC	4143373	331469	SOx	0.997904	33.9102	-118.424
2014	100164	NRG Energy - El Segundo	El Segundo	221112	In-State Electricity Generation	Electricity Generation	NRG Power Marketing, LLC	4143373	331469	PM2.5	12.4284	33.9102	-118.424
2014	100164	NRG Energy - El Segundo	El Segundo	221112	In-State Electricity Generation	Electricity Generation	NRG Power Marketing, LLC	4143373	331469	RSEI_TOTAL_TONS	NA	33.9102	-118.424
2015	100164	NRG Energy - El Segundo	El Segundo	221112	In-State Electricity Generation	Electricity Generation	NRG Power Marketing, LLC	4143373	331469	CO2E_TOTAL	976387	33.9102	-118.424
2015	100164	NRG Energy - El Segundo	El Segundo	221112	In-State Electricity Generation	Electricity Generation	NRG Power Marketing, LLC	4143373	331469	CO2E_COVERED	976387	33.9102	-118.424
2015	100164	NRG Energy - El Segundo	El Segundo	221112	In-State Electricity Generation	Electricity Generation	NRG Power Marketing, LLC	4143373	331469	VOC	8.89041	33.9102	-118.424
2015	100164	NRG Energy - El Segundo	El Segundo	221112	In-State Electricity Generation	Electricity Generation	NRG Power Marketing, LLC	4143373	331469	NOx	40.0976	33.9102	-118.424
2015	100164	NRG Energy - El Segundo	El Segundo	221112	In-State Electricity Generation	Electricity Generation	NRG Power Marketing, LLC	4143373	331469	SOx	0.997904	33.9102	-118.424
2015	100164	NRG Energy - El Segundo	El Segundo	221112	In-State Electricity Generation	Electricity Generation	NRG Power Marketing, LLC	4143373	331469	PM2.5	12.247	33.9102	-118.424
2015	100164	NRG Energy - El Segundo	El Segundo	221112	In-State Electricity Generation	Electricity Generation	NRG Power Marketing, LLC	4143373	331469	RSEI_TOTAL_TONS	NA	33.9102	-118.424
2011	100176	General Mills Cereal Properties LLC	Lodi	311230	Other Combustion Source	Food and Beverage Manufacturing	General Mills Cereals Properties, LLC	42644	0	CO2E_TOTAL	22278	38.1426	-121.299
2011	100176	General Mills Cereal Properties LLC	Lodi	311230	Other Combustion Source	Food and Beverage Manufacturing	General Mills Cereals Properties, LLC	42644	0	CO2E_COVERED	22278	38.1426	-121.299
2011	100176	General Mills Cereal Properties LLC	Lodi	311230	Other Combustion Source	Food and Beverage Manufacturing	General Mills Cereals Properties, LLC	42644	0	VOC	0.63503	38.1426	-121.299
2011	100176	General Mills Cereal Properties LLC	Lodi	311230	Other Combustion Source	Food and Beverage Manufacturing	General Mills Cereals Properties, LLC	42644	0	NOx	11.5212	38.1426	-121.299
2011	100176	General Mills Cereal Properties LLC	Lodi	311230	Other Combustion Source	Food and Beverage Manufacturing	General Mills Cereals Properties, LLC	42644	0	SOx	0.453593	38.1426	-121.299
2011	100176	General Mills Cereal Properties LLC	Lodi	311230	Other Combustion Source	Food and Beverage Manufacturing	General Mills Cereals Properties, LLC	42644	0	PM2.5	1.81437	38.1426	-121.299
2011	100176	General Mills Cereal Properties LLC	Lodi	311230	Other Combustion Source	Food and Beverage Manufacturing	General Mills Cereals Properties, LLC	42644	0	RSEI_TOTAL_TONS	NA	38.1426	-121.299
2012	100176	General Mills Cereal Properties LLC	Lodi	311230	Other Combustion Source	Food and Beverage Manufacturing	General Mills Cereals Properties, LLC	42644	0	CO2E_TOTAL	17285	38.1426	-121.299
2012	100176	General Mills Cereal Properties LLC	Lodi	311230	Other Combustion Source	Food and Beverage Manufacturing	General Mills Cereals Properties, LLC	42644	0	CO2E_COVERED	17285	38.1426	-121.299
2012	100176	General Mills Cereal Properties LLC	Lodi	311230	Other Combustion Source	Food and Beverage Manufacturing	General Mills Cereals Properties, LLC	42644	0	VOC	0.453593	38.1426	-121.299
2012	100176	General Mills Cereal Properties LLC	Lodi	311230	Other Combustion Source	Food and Beverage Manufacturing	General Mills Cereals Properties, LLC	42644	0	NOx	10.7955	38.1426	-121.299
2012	100176	General Mills Cereal Properties LLC	Lodi	311230	Other Combustion Source	Food and Beverage Manufacturing	General Mills Cereals Properties, LLC	42644	0	SOx	0.362874	38.1426	-121.299
2012	100176	General Mills Cereal Properties LLC	Lodi	311230	Other Combustion Source	Food and Beverage Manufacturing	General Mills Cereals Properties, LLC	42644	0	PM2.5	1.4515	38.1426	-121.299
2012	100176	General Mills Cereal Properties LLC	Lodi	311230	Other Combustion Source	Food and Beverage Manufacturing	General Mills Cereals Properties, LLC	42644	0	RSEI_TOTAL_TONS	NA	38.1426	-121.299
2013	100176	General Mills Cereal Properties LLC	Lodi	311230	Other Combustion Source	Food and Beverage Manufacturing	General Mills Cereals Properties, LLC	42644	0	CO2E_TOTAL	20957	38.1426	-121.299
2013	100176	General Mills Cereal Properties LLC	Lodi	311230	Other Combustion Source	Food and Beverage Manufacturing	General Mills Cereals Properties, LLC	42644	0	CO2E_COVERED	20957	38.1426	-121.299
2013	100176	General Mills Cereal Properties LLC	Lodi	311230	Other Combustion Source	Food and Beverage Manufacturing	General Mills Cereals Properties, LLC	42644	0	VOC	0.453593	38.1426	-121.299
2013	100176	General Mills Cereal Properties LLC	Lodi	311230	Other Combustion Source	Food and Beverage Manufacturing	General Mills Cereals Properties, LLC	42644	0	NOx	14.4242	38.1426	-121.299
2013	100176	General Mills Cereal Properties LLC	Lodi	311230	Other Combustion Source	Food and Beverage Manufacturing	General Mills Cereals Properties, LLC	42644	0	SOx	0.453593	38.1426	-121.299
2013	100176	General Mills Cereal Properties LLC	Lodi	311230	Other Combustion Source	Food and Beverage Manufacturing	General Mills Cereals Properties, LLC	42644	0	PM2.5	1.54221	38.1426	-121.299
2013	100176	General Mills Cereal Properties LLC	Lodi	311230	Other Combustion Source	Food and Beverage Manufacturing	General Mills Cereals Properties, LLC	42644	0	RSEI_TOTAL_TONS	NA	38.1426	-121.299
2014	100176	General Mills Cereal Properties LLC	Lodi	311230	Other Combustion Source	Food and Beverage Manufacturing	General Mills Cereals Properties, LLC	42644	0	CO2E_TOTAL	21687	38.1426	-121.299
2014	100176	General Mills Cereal Properties LLC	Lodi	311230	Other Combustion Source	Food and Beverage Manufacturing	General Mills Cereals Properties, LLC	42644	0	CO2E_COVERED	21687	38.1426	-121.299
2014	100176	General Mills Cereal Properties LLC	Lodi	311230	Other Combustion Source	Food and Beverage Manufacturing	General Mills Cereals Properties, LLC	42644	0	VOC	0.453593	38.1426	-121.299
2014	100176	General Mills Cereal Properties LLC	Lodi	311230	Other Combustion Source	Food and Beverage Manufacturing	General Mills Cereals Properties, LLC	42644	0	NOx	2.63084	38.1426	-121.299
2014	100176	General Mills Cereal Properties LLC	Lodi	311230	Other Combustion Source	Food and Beverage Manufacturing	General Mills Cereals Properties, LLC	42644	0	SOx	0.453593	38.1426	-121.299
2014	100176	General Mills Cereal Properties LLC	Lodi	311230	Other Combustion Source	Food and Beverage Manufacturing	General Mills Cereals Properties, LLC	42644	0	PM2.5	1.54221	38.1426	-121.299
2014	100176	General Mills Cereal Properties LLC	Lodi	311230	Other Combustion Source	Food and Beverage Manufacturing	General Mills Cereals Properties, LLC	42644	0	RSEI_TOTAL_TONS	NA	38.1426	-121.299
2015	100176	General Mills Cereal Properties LLC	Lodi	311230	Other Combustion Source	Food and Beverage Manufacturing	General Mills Cereals Properties, LLC	42644	0	CO2E_TOTAL	18241	38.1426	-121.299
2015	100176	General Mills Cereal Properties LLC	Lodi	311230	Other Combustion Source	Food and Beverage Manufacturing	General Mills Cereals Properties, LLC	42644	0	CO2E_COVERED	18241	38.1426	-121.299
2015	100176	General Mills Cereal Properties LLC	Lodi	311230	Other Combustion Source	Food and Beverage Manufacturing	General Mills Cereals Properties, LLC	42644	0	VOC	0.63503	38.1426	-121.299
2015	100176	General Mills Cereal Properties LLC	Lodi	311230	Other Combustion Source	Food and Beverage Manufacturing	General Mills Cereals Properties, LLC	42644	0	NOx	2.72155	38.1426	-121.299
2015	100176	General Mills Cereal Properties LLC	Lodi	311230	Other Combustion Source	Food and Beverage Manufacturing	General Mills Cereals Properties, LLC	42644	0	SOx	0.544311	38.1426	-121.299
2015	100176	General Mills Cereal Properties LLC	Lodi	311230	Other Combustion Source	Food and Beverage Manufacturing	General Mills Cereals Properties, LLC	42644	0	PM2.5	1.63293	38.1426	-121.299
2015	100176	General Mills Cereal Properties LLC	Lodi	311230	Other Combustion Source	Food and Beverage Manufacturing	General Mills Cereals Properties, LLC	42644	0	RSEI_TOTAL_TONS	NA	38.1426	-121.299
2011	100178	Calpine - Gilroy Cogen L.P. Gilroy Cogen_Peaker	Gilroy	221112	Cogeneration	Cogeneration	Calpine Energy Services, LP	19376583	1550126	CO2E_TOTAL	65794	37.0006	-121.537
2011	100178	Calpine - Gilroy Cogen L.P. Gilroy Cogen_Peaker	Gilroy	221112	Cogeneration	Cogeneration	Calpine Energy Services, LP	19376583	1550126	CO2E_COVERED	65794	37.0006	-121.537
2011	100178	Calpine - Gilroy Cogen L.P. Gilroy Cogen_Peaker	Gilroy	221112	Cogeneration	Cogeneration	Calpine Energy Services, LP	19376583	1550126	VOC	1.36078	37.0006	-121.537
2011	100178	Calpine - Gilroy Cogen L.P. Gilroy Cogen_Peaker	Gilroy	221112	Cogeneration	Cogeneration	Calpine Energy Services, LP	19376583	1550126	NOx	23.5868	37.0006	-121.537
2011	100178	Calpine - Gilroy Cogen L.P. Gilroy Cogen_Peaker	Gilroy	221112	Cogeneration	Cogeneration	Calpine Energy Services, LP	19376583	1550126	SOx	0.453593	37.0006	-121.537
2011	100178	Calpine - Gilroy Cogen L.P. Gilroy Cogen_Peaker	Gilroy	221112	Cogeneration	Cogeneration	Calpine Energy Services, LP	19376583	1550126	PM2.5	8.98113	37.0006	-121.537
2011	100178	Calpine - Gilroy Cogen L.P. Gilroy Cogen_Peaker	Gilroy	221112	Cogeneration	Cogeneration	Calpine Energy Services, LP	19376583	1550126	RSEI_TOTAL_TONS	NA	37.0006	-121.537
2012	100178	Calpine - Gilroy Cogen L.P. Gilroy Cogen_Peaker	Gilroy	221112	Cogeneration	Cogeneration	Calpine Energy Services, LP	19376583	1550126	CO2E_TOTAL	171103	37.0006	-121.537
2012	100178	Calpine - Gilroy Cogen L.P. Gilroy Cogen_Peaker	Gilroy	221112	Cogeneration	Cogeneration	Calpine Energy Services, LP	19376583	1550126	CO2E_COVERED	171103	37.0006	-121.537
2012	100178	Calpine - Gilroy Cogen L.P. Gilroy Cogen_Peaker	Gilroy	221112	Cogeneration	Cogeneration	Calpine Energy Services, LP	19376583	1550126	VOC	0.725748	37.0006	-121.537
2012	100178	Calpine - Gilroy Cogen L.P. Gilroy Cogen_Peaker	Gilroy	221112	Cogeneration	Cogeneration	Calpine Energy Services, LP	19376583	1550126	NOx	31.1164	37.0006	-121.537
2012	100178	Calpine - Gilroy Cogen L.P. Gilroy Cogen_Peaker	Gilroy	221112	Cogeneration	Cogeneration	Calpine Energy Services, LP	19376583	1550126	SOx	0.725748	37.0006	-121.537
2012	100178	Calpine - Gilroy Cogen L.P. Gilroy Cogen_Peaker	Gilroy	221112	Cogeneration	Cogeneration	Calpine Energy Services, LP	19376583	1550126	PM2.5	10.2512	37.0006	-121.537
2012	100178	Calpine - Gilroy Cogen L.P. Gilroy Cogen_Peaker	Gilroy	221112	Cogeneration	Cogeneration	Calpine Energy Services, LP	19376583	1550126	RSEI_TOTAL_TONS	NA	37.0006	-121.537
2013	100178	Calpine - Gilroy Cogen L.P. Gilroy Cogen_Peaker	Gilroy	221112	Cogeneration	Cogeneration	Calpine Energy Services, LP	19376583	1550126	CO2E_TOTAL	121838	37.0006	-121.537
2013	100178	Calpine - Gilroy Cogen L.P. Gilroy Cogen_Peaker	Gilroy	221112	Cogeneration	Cogeneration	Calpine Energy Services, LP	19376583	1550126	CO2E_COVERED	121838	37.0006	-121.537
2013	100178	Calpine - Gilroy Cogen L.P. Gilroy Cogen_Peaker	Gilroy	221112	Cogeneration	Cogeneration	Calpine Energy Services, LP	19376583	1550126	VOC	0.725748	37.0006	-121.537
2013	100178	Calpine - Gilroy Cogen L.P. Gilroy Cogen_Peaker	Gilroy	221112	Cogeneration	Cogeneration	Calpine Energy Services, LP	19376583	1550126	NOx	21.4096	37.0006	-121.537
2013	100178	Calpine - Gilroy Cogen L.P. Gilroy Cogen_Peaker	Gilroy	221112	Cogeneration	Cogeneration	Calpine Energy Services, LP	19376583	1550126	SOx	0.544311	37.0006	-121.537
2013	100178	Calpine - Gilroy Cogen L.P. Gilroy Cogen_Peaker	Gilroy	221112	Cogeneration	Cogeneration	Calpine Energy Services, LP	19376583	1550126	PM2.5	5.35239	37.0006	-121.537
2013	100178	Calpine - Gilroy Cogen L.P. Gilroy Cogen_Peaker	Gilroy	221112	Cogeneration	Cogeneration	Calpine Energy Services, LP	19376583	1550126	RSEI_TOTAL_TONS	NA	37.0006	-121.537
2014	100178	Calpine - Gilroy Cogen L.P. Gilroy Cogen_Peaker	Gilroy	221112	Cogeneration	Cogeneration	Calpine Energy Services, LP	19376583	1550126	CO2E_TOTAL	75870	37.0006	-121.537
2014	100178	Calpine - Gilroy Cogen L.P. Gilroy Cogen_Peaker	Gilroy	221112	Cogeneration	Cogeneration	Calpine Energy Services, LP	19376583	1550126	CO2E_COVERED	75870	37.0006	-121.537
2014	100178	Calpine - Gilroy Cogen L.P. Gilroy Cogen_Peaker	Gilroy	221112	Cogeneration	Cogeneration	Calpine Energy Services, LP	19376583	1550126	VOC	0.63503	37.0006	-121.537
2014	100178	Calpine - Gilroy Cogen L.P. Gilroy Cogen_Peaker	Gilroy	221112	Cogeneration	Cogeneration	Calpine Energy Services, LP	19376583	1550126	NOx	10.6141	37.0006	-121.537
2014	100178	Calpine - Gilroy Cogen L.P. Gilroy Cogen_Peaker	Gilroy	221112	Cogeneration	Cogeneration	Calpine Energy Services, LP	19376583	1550126	SOx	0.362874	37.0006	-121.537
2014	100178	Calpine - Gilroy Cogen L.P. Gilroy Cogen_Peaker	Gilroy	221112	Cogeneration	Cogeneration	Calpine Energy Services, LP	19376583	1550126	PM2.5	2.90299	37.0006	-121.537
2014	100178	Calpine - Gilroy Cogen L.P. Gilroy Cogen_Peaker	Gilroy	221112	Cogeneration	Cogeneration	Calpine Energy Services, LP	19376583	1550126	RSEI_TOTAL_TONS	NA	37.0006	-121.537
2015	100178	Calpine - Gilroy Cogen L.P. Gilroy Cogen_Peaker	Gilroy	221112	Cogeneration	Cogeneration	Calpine Energy Services, LP	19376583	1550126	CO2E_TOTAL	114891	37.0006	-121.537
2015	100178	Calpine - Gilroy Cogen L.P. Gilroy Cogen_Peaker	Gilroy	221112	Cogeneration	Cogeneration	Calpine Energy Services, LP	19376583	1550126	CO2E_COVERED	114891	37.0006	-121.537
2015	100178	Calpine - Gilroy Cogen L.P. Gilroy Cogen_Peaker	Gilroy	221112	Cogeneration	Cogeneration	Calpine Energy Services, LP	19376583	1550126	VOC	1.90509	37.0006	-121.537
2015	100178	Calpine - Gilroy Cogen L.P. Gilroy Cogen_Peaker	Gilroy	221112	Cogeneration	Cogeneration	Calpine Energy Services, LP	19376583	1550126	NOx	19.7766	37.0006	-121.537
2015	100178	Calpine - Gilroy Cogen L.P. Gilroy Cogen_Peaker	Gilroy	221112	Cogeneration	Cogeneration	Calpine Energy Services, LP	19376583	1550126	SOx	0.544311	37.0006	-121.537
2015	100178	Calpine - Gilroy Cogen L.P. Gilroy Cogen_Peaker	Gilroy	221112	Cogeneration	Cogeneration	Calpine Energy Services, LP	19376583	1550126	PM2.5	5.26167	37.0006	-121.537
2015	100178	Calpine - Gilroy Cogen L.P. Gilroy Cogen_Peaker	Gilroy	221112	Cogeneration	Cogeneration	Calpine Energy Services, LP	19376583	1550126	RSEI_TOTAL_TONS	NA	37.0006	-121.537
2011	100179	Pasadena Water and Power Glenarm	Pasadena	221112	In-State Electricity Generation	Electricity Generation	Pasadena Water & Power	1199780	601	CO2E_TOTAL	82558	34.1254	-118.147
2011	100179	Pasadena Water and Power Glenarm	Pasadena	221112	In-State Electricity Generation	Electricity Generation	Pasadena Water & Power	1199780	601	CO2E_COVERED	80551	34.1254	-118.147
2011	100179	Pasadena Water and Power Glenarm	Pasadena	221112	In-State Electricity Generation	Electricity Generation	Pasadena Water & Power	1199780	601	VOC	2.72155	34.1254	-118.147
2011	100179	Pasadena Water and Power Glenarm	Pasadena	221112	In-State Electricity Generation	Electricity Generation	Pasadena Water & Power	1199780	601	NOx	18.2344	34.1254	-118.147
2011	100179	Pasadena Water and Power Glenarm	Pasadena	221112	In-State Electricity Generation	Electricity Generation	Pasadena Water & Power	1199780	601	SOx	0.453593	34.1254	-118.147
2011	100179	Pasadena Water and Power Glenarm	Pasadena	221112	In-State Electricity Generation	Electricity Generation	Pasadena Water & Power	1199780	601	PM2.5	4.8988	34.1254	-118.147
2011	100179	Pasadena Water and Power Glenarm	Pasadena	221112	In-State Electricity Generation	Electricity Generation	Pasadena Water & Power	1199780	601	RSEI_TOTAL_TONS	NA	34.1254	-118.147
2012	100179	Pasadena Water and Power Glenarm	Pasadena	221112	In-State Electricity Generation	Electricity Generation	Pasadena Water & Power	1199780	601	CO2E_TOTAL	141159	34.1254	-118.147
2012	100179	Pasadena Water and Power Glenarm	Pasadena	221112	In-State Electricity Generation	Electricity Generation	Pasadena Water & Power	1199780	601	CO2E_COVERED	139828	34.1254	-118.147
2012	100179	Pasadena Water and Power Glenarm	Pasadena	221112	In-State Electricity Generation	Electricity Generation	Pasadena Water & Power	1199780	601	VOC	5.35239	34.1254	-118.147
2012	100179	Pasadena Water and Power Glenarm	Pasadena	221112	In-State Electricity Generation	Electricity Generation	Pasadena Water & Power	1199780	601	NOx	25.9455	34.1254	-118.147
2012	100179	Pasadena Water and Power Glenarm	Pasadena	221112	In-State Electricity Generation	Electricity Generation	Pasadena Water & Power	1199780	601	SOx	0.725748	34.1254	-118.147
2012	100179	Pasadena Water and Power Glenarm	Pasadena	221112	In-State Electricity Generation	Electricity Generation	Pasadena Water & Power	1199780	601	PM2.5	8.79969	34.1254	-118.147
2012	100179	Pasadena Water and Power Glenarm	Pasadena	221112	In-State Electricity Generation	Electricity Generation	Pasadena Water & Power	1199780	601	RSEI_TOTAL_TONS	NA	34.1254	-118.147
2013	100179	Pasadena Water and Power Glenarm	Pasadena	221112	In-State Electricity Generation	Electricity Generation	Pasadena Water & Power	1199780	601	CO2E_TOTAL	59634	34.1254	-118.147
2013	100179	Pasadena Water and Power Glenarm	Pasadena	221112	In-State Electricity Generation	Electricity Generation	Pasadena Water & Power	1199780	601	CO2E_COVERED	59602	34.1254	-118.147
2013	100179	Pasadena Water and Power Glenarm	Pasadena	221112	In-State Electricity Generation	Electricity Generation	Pasadena Water & Power	1199780	601	VOC	2.26796	34.1254	-118.147
2013	100179	Pasadena Water and Power Glenarm	Pasadena	221112	In-State Electricity Generation	Electricity Generation	Pasadena Water & Power	1199780	601	NOx	17.3272	34.1254	-118.147
2013	100179	Pasadena Water and Power Glenarm	Pasadena	221112	In-State Electricity Generation	Electricity Generation	Pasadena Water & Power	1199780	601	SOx	0.272155	34.1254	-118.147
2013	100179	Pasadena Water and Power Glenarm	Pasadena	221112	In-State Electricity Generation	Electricity Generation	Pasadena Water & Power	1199780	601	PM2.5	3.62874	34.1254	-118.147
2013	100179	Pasadena Water and Power Glenarm	Pasadena	221112	In-State Electricity Generation	Electricity Generation	Pasadena Water & Power	1199780	601	RSEI_TOTAL_TONS	NA	34.1254	-118.147
2014	100179	Pasadena Water and Power Glenarm	Pasadena	221112	In-State Electricity Generation	Electricity Generation	Pasadena Water & Power	1199780	601	CO2E_TOTAL	63491	34.1254	-118.147
2014	100179	Pasadena Water and Power Glenarm	Pasadena	221112	In-State Electricity Generation	Electricity Generation	Pasadena Water & Power	1199780	601	CO2E_COVERED	63491	34.1254	-118.147
2014	100179	Pasadena Water and Power Glenarm	Pasadena	221112	In-State Electricity Generation	Electricity Generation	Pasadena Water & Power	1199780	601	VOC	2.17724	34.1254	-118.147
2014	100179	Pasadena Water and Power Glenarm	Pasadena	221112	In-State Electricity Generation	Electricity Generation	Pasadena Water & Power	1199780	601	NOx	14.515	34.1254	-118.147
2014	100179	Pasadena Water and Power Glenarm	Pasadena	221112	In-State Electricity Generation	Electricity Generation	Pasadena Water & Power	1199780	601	SOx	0.272155	34.1254	-118.147
2014	100179	Pasadena Water and Power Glenarm	Pasadena	221112	In-State Electricity Generation	Electricity Generation	Pasadena Water & Power	1199780	601	PM2.5	5.26167	34.1254	-118.147
2014	100179	Pasadena Water and Power Glenarm	Pasadena	221112	In-State Electricity Generation	Electricity Generation	Pasadena Water & Power	1199780	601	RSEI_TOTAL_TONS	NA	34.1254	-118.147
2015	100179	Pasadena Water and Power Glenarm	Pasadena	221112	In-State Electricity Generation	Electricity Generation	Pasadena Water & Power	1199780	601	CO2E_TOTAL	35363	34.1254	-118.147
2015	100179	Pasadena Water and Power Glenarm	Pasadena	221112	In-State Electricity Generation	Electricity Generation	Pasadena Water & Power	1199780	601	CO2E_COVERED	35363	34.1254	-118.147
2015	100179	Pasadena Water and Power Glenarm	Pasadena	221112	In-State Electricity Generation	Electricity Generation	Pasadena Water & Power	1199780	601	VOC	1.17934	34.1254	-118.147
2015	100179	Pasadena Water and Power Glenarm	Pasadena	221112	In-State Electricity Generation	Electricity Generation	Pasadena Water & Power	1199780	601	NOx	6.89461	34.1254	-118.147
2015	100179	Pasadena Water and Power Glenarm	Pasadena	221112	In-State Electricity Generation	Electricity Generation	Pasadena Water & Power	1199780	601	SOx	0.181437	34.1254	-118.147
2015	100179	Pasadena Water and Power Glenarm	Pasadena	221112	In-State Electricity Generation	Electricity Generation	Pasadena Water & Power	1199780	601	PM2.5	2.08653	34.1254	-118.147
2015	100179	Pasadena Water and Power Glenarm	Pasadena	221112	In-State Electricity Generation	Electricity Generation	Pasadena Water & Power	1199780	601	RSEI_TOTAL_TONS	NA	34.1254	-118.147
2011	100180	Goal Line LP 92025	Escondido	221112	Cogeneration	Cogeneration	Goal Line, LP	156933	0	CO2E_TOTAL	91749	33.119	-117.099
2011	100180	Goal Line LP 92025	Escondido	221112	Cogeneration	Cogeneration	Goal Line, LP	156933	0	CO2E_COVERED	91749	33.119	-117.099
2011	100180	Goal Line LP 92025	Escondido	221112	Cogeneration	Cogeneration	Goal Line, LP	156933	0	VOC	0.907185	33.119	-117.099
2011	100180	Goal Line LP 92025	Escondido	221112	Cogeneration	Cogeneration	Goal Line, LP	156933	0	NOx	13.2449	33.119	-117.099
2011	100180	Goal Line LP 92025	Escondido	221112	Cogeneration	Cogeneration	Goal Line, LP	156933	0	SOx	0.453593	33.119	-117.099
2011	100180	Goal Line LP 92025	Escondido	221112	Cogeneration	Cogeneration	Goal Line, LP	156933	0	PM2.5	19.1416	33.119	-117.099
2011	100180	Goal Line LP 92025	Escondido	221112	Cogeneration	Cogeneration	Goal Line, LP	156933	0	RSEI_TOTAL_TONS	NA	33.119	-117.099
2012	100180	Goal Line LP 92025	Escondido	221112	Cogeneration	Cogeneration	Goal Line, LP	156933	0	CO2E_TOTAL	91221	33.119	-117.099
2012	100180	Goal Line LP 92025	Escondido	221112	Cogeneration	Cogeneration	Goal Line, LP	156933	0	CO2E_COVERED	91221	33.119	-117.099
2012	100180	Goal Line LP 92025	Escondido	221112	Cogeneration	Cogeneration	Goal Line, LP	156933	0	VOC	0.907185	33.119	-117.099
2012	100180	Goal Line LP 92025	Escondido	221112	Cogeneration	Cogeneration	Goal Line, LP	156933	0	NOx	13.1542	33.119	-117.099
2012	100180	Goal Line LP 92025	Escondido	221112	Cogeneration	Cogeneration	Goal Line, LP	156933	0	SOx	0.453593	33.119	-117.099
2012	100180	Goal Line LP 92025	Escondido	221112	Cogeneration	Cogeneration	Goal Line, LP	156933	0	PM2.5	19.5952	33.119	-117.099
2012	100180	Goal Line LP 92025	Escondido	221112	Cogeneration	Cogeneration	Goal Line, LP	156933	0	RSEI_TOTAL_TONS	NA	33.119	-117.099
2013	100180	Goal Line LP 92025	Escondido	221112	Cogeneration	Cogeneration	Goal Line, LP	156933	0	CO2E_TOTAL	77834	33.119	-117.099
2013	100180	Goal Line LP 92025	Escondido	221112	Cogeneration	Cogeneration	Goal Line, LP	156933	0	CO2E_COVERED	77834	33.119	-117.099
2013	100180	Goal Line LP 92025	Escondido	221112	Cogeneration	Cogeneration	Goal Line, LP	156933	0	VOC	0.907185	33.119	-117.099
2013	100180	Goal Line LP 92025	Escondido	221112	Cogeneration	Cogeneration	Goal Line, LP	156933	0	NOx	13.1542	33.119	-117.099
2013	100180	Goal Line LP 92025	Escondido	221112	Cogeneration	Cogeneration	Goal Line, LP	156933	0	SOx	0.453593	33.119	-117.099
2013	100180	Goal Line LP 92025	Escondido	221112	Cogeneration	Cogeneration	Goal Line, LP	156933	0	PM2.5	19.5952	33.119	-117.099
2013	100180	Goal Line LP 92025	Escondido	221112	Cogeneration	Cogeneration	Goal Line, LP	156933	0	RSEI_TOTAL_TONS	NA	33.119	-117.099
2014	100180	Goal Line LP 92025	Escondido	221112	Cogeneration	Cogeneration	Goal Line, LP	156933	0	CO2E_TOTAL	79099	33.119	-117.099
2014	100180	Goal Line LP 92025	Escondido	221112	Cogeneration	Cogeneration	Goal Line, LP	156933	0	CO2E_COVERED	79099	33.119	-117.099
2014	100180	Goal Line LP 92025	Escondido	221112	Cogeneration	Cogeneration	Goal Line, LP	156933	0	VOC	0.907185	33.119	-117.099
2014	100180	Goal Line LP 92025	Escondido	221112	Cogeneration	Cogeneration	Goal Line, LP	156933	0	NOx	13.1542	33.119	-117.099
2014	100180	Goal Line LP 92025	Escondido	221112	Cogeneration	Cogeneration	Goal Line, LP	156933	0	SOx	0.453593	33.119	-117.099
2014	100180	Goal Line LP 92025	Escondido	221112	Cogeneration	Cogeneration	Goal Line, LP	156933	0	PM2.5	19.5952	33.119	-117.099
2014	100180	Goal Line LP 92025	Escondido	221112	Cogeneration	Cogeneration	Goal Line, LP	156933	0	RSEI_TOTAL_TONS	NA	33.119	-117.099
2015	100180	Goal Line LP 92025	Escondido	221112	Cogeneration	Cogeneration	Goal Line, LP	156933	0	CO2E_TOTAL	16828	33.119	-117.099
2015	100180	Goal Line LP 92025	Escondido	221112	Cogeneration	Cogeneration	Goal Line, LP	156933	0	CO2E_COVERED	16828	33.119	-117.099
2015	100180	Goal Line LP 92025	Escondido	221112	Cogeneration	Cogeneration	Goal Line, LP	156933	0	VOC	0.907185	33.119	-117.099
2015	100180	Goal Line LP 92025	Escondido	221112	Cogeneration	Cogeneration	Goal Line, LP	156933	0	NOx	13.1542	33.119	-117.099
2015	100180	Goal Line LP 92025	Escondido	221112	Cogeneration	Cogeneration	Goal Line, LP	156933	0	SOx	0.453593	33.119	-117.099
2015	100180	Goal Line LP 92025	Escondido	221112	Cogeneration	Cogeneration	Goal Line, LP	156933	0	PM2.5	19.5952	33.119	-117.099
2015	100180	Goal Line LP 92025	Escondido	221112	Cogeneration	Cogeneration	Goal Line, LP	156933	0	RSEI_TOTAL_TONS	NA	33.119	-117.099
2011	100181	Grayson Power Plant	Glendale	221112	In-State Electricity Generation	Electricity Generation	City of Glendale	764571	61165	CO2E_TOTAL	127167	34.1554	-118.278
2011	100181	Grayson Power Plant	Glendale	221112	In-State Electricity Generation	Electricity Generation	City of Glendale	764571	61165	CO2E_COVERED	66309	34.1554	-118.278
2011	100181	Grayson Power Plant	Glendale	221112	In-State Electricity Generation	Electricity Generation	City of Glendale	764571	61165	VOC	10.3419	34.1554	-118.278
2011	100181	Grayson Power Plant	Glendale	221112	In-State Electricity Generation	Electricity Generation	City of Glendale	764571	61165	NOx	32.4772	34.1554	-118.278
2011	100181	Grayson Power Plant	Glendale	221112	In-State Electricity Generation	Electricity Generation	City of Glendale	764571	61165	SOx	2.4494	34.1554	-118.278
2011	100181	Grayson Power Plant	Glendale	221112	In-State Electricity Generation	Electricity Generation	City of Glendale	764571	61165	PM2.5	21.3188	34.1554	-118.278
2011	100181	Grayson Power Plant	Glendale	221112	In-State Electricity Generation	Electricity Generation	City of Glendale	764571	61165	RSEI_TOTAL_TONS	NA	34.1554	-118.278
2012	100181	Grayson Power Plant	Glendale	221112	In-State Electricity Generation	Electricity Generation	City of Glendale	764571	61165	CO2E_TOTAL	187393	34.1554	-118.278
2012	100181	Grayson Power Plant	Glendale	221112	In-State Electricity Generation	Electricity Generation	City of Glendale	764571	61165	CO2E_COVERED	78846	34.1554	-118.278
2012	100181	Grayson Power Plant	Glendale	221112	In-State Electricity Generation	Electricity Generation	City of Glendale	764571	61165	VOC	13.8799	34.1554	-118.278
2012	100181	Grayson Power Plant	Glendale	221112	In-State Electricity Generation	Electricity Generation	City of Glendale	764571	61165	NOx	33.5658	34.1554	-118.278
2012	100181	Grayson Power Plant	Glendale	221112	In-State Electricity Generation	Electricity Generation	City of Glendale	764571	61165	SOx	2.63084	34.1554	-118.278
2012	100181	Grayson Power Plant	Glendale	221112	In-State Electricity Generation	Electricity Generation	City of Glendale	764571	61165	PM2.5	22.9518	34.1554	-118.278
2012	100181	Grayson Power Plant	Glendale	221112	In-State Electricity Generation	Electricity Generation	City of Glendale	764571	61165	RSEI_TOTAL_TONS	NA	34.1554	-118.278
2013	100181	Grayson Power Plant	Glendale	221112	In-State Electricity Generation	Electricity Generation	City of Glendale	764571	61165	CO2E_TOTAL	162821	34.1554	-118.278
2013	100181	Grayson Power Plant	Glendale	221112	In-State Electricity Generation	Electricity Generation	City of Glendale	764571	61165	CO2E_COVERED	65458	34.1554	-118.278
2013	100181	Grayson Power Plant	Glendale	221112	In-State Electricity Generation	Electricity Generation	City of Glendale	764571	61165	VOC	10.4326	34.1554	-118.278
2013	100181	Grayson Power Plant	Glendale	221112	In-State Electricity Generation	Electricity Generation	City of Glendale	764571	61165	NOx	31.1164	34.1554	-118.278
2013	100181	Grayson Power Plant	Glendale	221112	In-State Electricity Generation	Electricity Generation	City of Glendale	764571	61165	SOx	2.35868	34.1554	-118.278
2013	100181	Grayson Power Plant	Glendale	221112	In-State Electricity Generation	Electricity Generation	City of Glendale	764571	61165	PM2.5	19.9581	34.1554	-118.278
2013	100181	Grayson Power Plant	Glendale	221112	In-State Electricity Generation	Electricity Generation	City of Glendale	764571	61165	RSEI_TOTAL_TONS	NA	34.1554	-118.278
2014	100181	Grayson Power Plant	Glendale	221112	In-State Electricity Generation	Electricity Generation	City of Glendale	764571	61165	CO2E_TOTAL	159358	34.1554	-118.278
2014	100181	Grayson Power Plant	Glendale	221112	In-State Electricity Generation	Electricity Generation	City of Glendale	764571	61165	CO2E_COVERED	68545	34.1554	-118.278
2014	100181	Grayson Power Plant	Glendale	221112	In-State Electricity Generation	Electricity Generation	City of Glendale	764571	61165	VOC	10.6141	34.1554	-118.278
2014	100181	Grayson Power Plant	Glendale	221112	In-State Electricity Generation	Electricity Generation	City of Glendale	764571	61165	NOx	31.7515	34.1554	-118.278
2014	100181	Grayson Power Plant	Glendale	221112	In-State Electricity Generation	Electricity Generation	City of Glendale	764571	61165	SOx	2.35868	34.1554	-118.278
2014	100181	Grayson Power Plant	Glendale	221112	In-State Electricity Generation	Electricity Generation	City of Glendale	764571	61165	PM2.5	31.1164	34.1554	-118.278
2014	100181	Grayson Power Plant	Glendale	221112	In-State Electricity Generation	Electricity Generation	City of Glendale	764571	61165	RSEI_TOTAL_TONS	NA	34.1554	-118.278
2015	100181	Grayson Power Plant	Glendale	221112	In-State Electricity Generation	Electricity Generation	City of Glendale	764571	61165	CO2E_TOTAL	156013	34.1554	-118.278
2015	100181	Grayson Power Plant	Glendale	221112	In-State Electricity Generation	Electricity Generation	City of Glendale	764571	61165	CO2E_COVERED	82465	34.1554	-118.278
2015	100181	Grayson Power Plant	Glendale	221112	In-State Electricity Generation	Electricity Generation	City of Glendale	764571	61165	VOC	13.6985	34.1554	-118.278
2015	100181	Grayson Power Plant	Glendale	221112	In-State Electricity Generation	Electricity Generation	City of Glendale	764571	61165	NOx	31.9329	34.1554	-118.278
2015	100181	Grayson Power Plant	Glendale	221112	In-State Electricity Generation	Electricity Generation	City of Glendale	764571	61165	SOx	2.08653	34.1554	-118.278
2015	100181	Grayson Power Plant	Glendale	221112	In-State Electricity Generation	Electricity Generation	City of Glendale	764571	61165	PM2.5	27.397	34.1554	-118.278
2015	100181	Grayson Power Plant	Glendale	221112	In-State Electricity Generation	Electricity Generation	City of Glendale	764571	61165	RSEI_TOTAL_TONS	NA	34.1554	-118.278
2011	100182	Calpine - Greenleaf Inc II_Yuba City	Yuba City	221112	Cogeneration	Cogeneration	Greenleaf Energy Unit 2, LLC	267907	21432	CO2E_TOTAL	161618	39.1392	-121.639
2011	100182	Calpine - Greenleaf Inc II_Yuba City	Yuba City	221112	Cogeneration	Cogeneration	Greenleaf Energy Unit 2, LLC	267907	21432	CO2E_COVERED	161618	39.1392	-121.639
2011	100182	Calpine - Greenleaf Inc II_Yuba City	Yuba City	221112	Cogeneration	Cogeneration	Greenleaf Energy Unit 2, LLC	267907	21432	VOC	3.08443	39.1392	-121.639
2011	100182	Calpine - Greenleaf Inc II_Yuba City	Yuba City	221112	Cogeneration	Cogeneration	Greenleaf Energy Unit 2, LLC	267907	21432	NOx	24.3126	39.1392	-121.639
2011	100182	Calpine - Greenleaf Inc II_Yuba City	Yuba City	221112	Cogeneration	Cogeneration	Greenleaf Energy Unit 2, LLC	267907	21432	SOx	0.362874	39.1392	-121.639
2011	100182	Calpine - Greenleaf Inc II_Yuba City	Yuba City	221112	Cogeneration	Cogeneration	Greenleaf Energy Unit 2, LLC	267907	21432	PM2.5	2.72155	39.1392	-121.639
2011	100182	Calpine - Greenleaf Inc II_Yuba City	Yuba City	221112	Cogeneration	Cogeneration	Greenleaf Energy Unit 2, LLC	267907	21432	RSEI_TOTAL_TONS	NA	39.1392	-121.639
2012	100182	Calpine - Greenleaf Inc II_Yuba City	Yuba City	221112	Cogeneration	Cogeneration	Greenleaf Energy Unit 2, LLC	267907	21432	CO2E_TOTAL	174211	39.1392	-121.639
2012	100182	Calpine - Greenleaf Inc II_Yuba City	Yuba City	221112	Cogeneration	Cogeneration	Greenleaf Energy Unit 2, LLC	267907	21432	CO2E_COVERED	174211	39.1392	-121.639
2012	100182	Calpine - Greenleaf Inc II_Yuba City	Yuba City	221112	Cogeneration	Cogeneration	Greenleaf Energy Unit 2, LLC	267907	21432	VOC	3.08443	39.1392	-121.639
2012	100182	Calpine - Greenleaf Inc II_Yuba City	Yuba City	221112	Cogeneration	Cogeneration	Greenleaf Energy Unit 2, LLC	267907	21432	NOx	24.3126	39.1392	-121.639
2012	100182	Calpine - Greenleaf Inc II_Yuba City	Yuba City	221112	Cogeneration	Cogeneration	Greenleaf Energy Unit 2, LLC	267907	21432	SOx	0.362874	39.1392	-121.639
2012	100182	Calpine - Greenleaf Inc II_Yuba City	Yuba City	221112	Cogeneration	Cogeneration	Greenleaf Energy Unit 2, LLC	267907	21432	PM2.5	2.72155	39.1392	-121.639
2012	100182	Calpine - Greenleaf Inc II_Yuba City	Yuba City	221112	Cogeneration	Cogeneration	Greenleaf Energy Unit 2, LLC	267907	21432	RSEI_TOTAL_TONS	NA	39.1392	-121.639
2013	100182	Calpine - Greenleaf Inc II_Yuba City	Yuba City	221112	Cogeneration	Cogeneration	Greenleaf Energy Unit 2, LLC	267907	21432	CO2E_TOTAL	161923	39.1392	-121.639
2013	100182	Calpine - Greenleaf Inc II_Yuba City	Yuba City	221112	Cogeneration	Cogeneration	Greenleaf Energy Unit 2, LLC	267907	21432	CO2E_COVERED	161923	39.1392	-121.639
2013	100182	Calpine - Greenleaf Inc II_Yuba City	Yuba City	221112	Cogeneration	Cogeneration	Greenleaf Energy Unit 2, LLC	267907	21432	VOC	2.54012	39.1392	-121.639
2013	100182	Calpine - Greenleaf Inc II_Yuba City	Yuba City	221112	Cogeneration	Cogeneration	Greenleaf Energy Unit 2, LLC	267907	21432	NOx	19.6859	39.1392	-121.639
2013	100182	Calpine - Greenleaf Inc II_Yuba City	Yuba City	221112	Cogeneration	Cogeneration	Greenleaf Energy Unit 2, LLC	267907	21432	SOx	0.362874	39.1392	-121.639
2013	100182	Calpine - Greenleaf Inc II_Yuba City	Yuba City	221112	Cogeneration	Cogeneration	Greenleaf Energy Unit 2, LLC	267907	21432	PM2.5	2.26796	39.1392	-121.639
2013	100182	Calpine - Greenleaf Inc II_Yuba City	Yuba City	221112	Cogeneration	Cogeneration	Greenleaf Energy Unit 2, LLC	267907	21432	RSEI_TOTAL_TONS	NA	39.1392	-121.639
2014	100182	Calpine - Greenleaf Inc II_Yuba City	Yuba City	221112	Cogeneration	Cogeneration	Greenleaf Energy Unit 2, LLC	267907	21432	CO2E_TOTAL	144983	39.1392	-121.639
2014	100182	Calpine - Greenleaf Inc II_Yuba City	Yuba City	221112	Cogeneration	Cogeneration	Greenleaf Energy Unit 2, LLC	267907	21432	CO2E_COVERED	144983	39.1392	-121.639
2014	100182	Calpine - Greenleaf Inc II_Yuba City	Yuba City	221112	Cogeneration	Cogeneration	Greenleaf Energy Unit 2, LLC	267907	21432	VOC	0.272155	39.1392	-121.639
2014	100182	Calpine - Greenleaf Inc II_Yuba City	Yuba City	221112	Cogeneration	Cogeneration	Greenleaf Energy Unit 2, LLC	267907	21432	NOx	1.81437	39.1392	-121.639
2014	100182	Calpine - Greenleaf Inc II_Yuba City	Yuba City	221112	Cogeneration	Cogeneration	Greenleaf Energy Unit 2, LLC	267907	21432	SOx	0.362874	39.1392	-121.639
2014	100182	Calpine - Greenleaf Inc II_Yuba City	Yuba City	221112	Cogeneration	Cogeneration	Greenleaf Energy Unit 2, LLC	267907	21432	PM2.5	0.272155	39.1392	-121.639
2014	100182	Calpine - Greenleaf Inc II_Yuba City	Yuba City	221112	Cogeneration	Cogeneration	Greenleaf Energy Unit 2, LLC	267907	21432	RSEI_TOTAL_TONS	NA	39.1392	-121.639
2015	100182	ProEnergy - Greenleaf Energy Unit 2 LLC	Yuba City	221112	Cogeneration	Cogeneration	Greenleaf Energy Unit 2, LLC	267907	21432	CO2E_TOTAL	120800	39.1392	-121.639
2015	100182	ProEnergy - Greenleaf Energy Unit 2 LLC	Yuba City	221112	Cogeneration	Cogeneration	Greenleaf Energy Unit 2, LLC	267907	21432	CO2E_COVERED	120800	39.1392	-121.639
2015	100182	ProEnergy - Greenleaf Energy Unit 2 LLC	Yuba City	221112	Cogeneration	Cogeneration	Greenleaf Energy Unit 2, LLC	267907	21432	VOC	2.35868	39.1392	-121.639
2015	100182	ProEnergy - Greenleaf Energy Unit 2 LLC	Yuba City	221112	Cogeneration	Cogeneration	Greenleaf Energy Unit 2, LLC	267907	21432	NOx	42.547	39.1392	-121.639
2015	100182	ProEnergy - Greenleaf Energy Unit 2 LLC	Yuba City	221112	Cogeneration	Cogeneration	Greenleaf Energy Unit 2, LLC	267907	21432	SOx	2.35868	39.1392	-121.639
2015	100182	ProEnergy - Greenleaf Energy Unit 2 LLC	Yuba City	221112	Cogeneration	Cogeneration	Greenleaf Energy Unit 2, LLC	267907	21432	PM2.5	4.26377	39.1392	-121.639
2015	100182	ProEnergy - Greenleaf Energy Unit 2 LLC	Yuba City	221112	Cogeneration	Cogeneration	Greenleaf Energy Unit 2, LLC	267907	21432	RSEI_TOTAL_TONS	NA	39.1392	-121.639
2011	100185	Los Angeles Department of Water & Power-Harbor Generating Station (LADWP)	Wilmington	221112	In-State Electricity Generation	Electricity Generation	Los Angeles Department of Water & Power	29483232	14813	CO2E_TOTAL	56079	33.771	-118.266
2011	100185	Los Angeles Department of Water & Power-Harbor Generating Station (LADWP)	Wilmington	221112	In-State Electricity Generation	Electricity Generation	Los Angeles Department of Water & Power	29483232	14813	CO2E_COVERED	56079	33.771	-118.266
2011	100185	Los Angeles Department of Water & Power-Harbor Generating Station (LADWP)	Wilmington	221112	In-State Electricity Generation	Electricity Generation	Los Angeles Department of Water & Power	29483232	14813	VOC	0.997904	33.771	-118.266
2011	100185	Los Angeles Department of Water & Power-Harbor Generating Station (LADWP)	Wilmington	221112	In-State Electricity Generation	Electricity Generation	Los Angeles Department of Water & Power	29483232	14813	NOx	10.3419	33.771	-118.266
2011	100185	Los Angeles Department of Water & Power-Harbor Generating Station (LADWP)	Wilmington	221112	In-State Electricity Generation	Electricity Generation	Los Angeles Department of Water & Power	29483232	14813	SOx	0.181437	33.771	-118.266
2011	100185	Los Angeles Department of Water & Power-Harbor Generating Station (LADWP)	Wilmington	221112	In-State Electricity Generation	Electricity Generation	Los Angeles Department of Water & Power	29483232	14813	PM2.5	0.63503	33.771	-118.266
2011	100185	Los Angeles Department of Water & Power-Harbor Generating Station (LADWP)	Wilmington	221112	In-State Electricity Generation	Electricity Generation	Los Angeles Department of Water & Power	29483232	14813	RSEI_TOTAL_TONS	NA	33.771	-118.266
2012	100185	Los Angeles Department of Water & Power-Harbor Generating Station (LADWP)	Wilmington	221112	In-State Electricity Generation	Electricity Generation	Los Angeles Department of Water & Power	29483232	14813	CO2E_TOTAL	65517	33.771	-118.266
2012	100185	Los Angeles Department of Water & Power-Harbor Generating Station (LADWP)	Wilmington	221112	In-State Electricity Generation	Electricity Generation	Los Angeles Department of Water & Power	29483232	14813	CO2E_COVERED	65517	33.771	-118.266
2012	100185	Los Angeles Department of Water & Power-Harbor Generating Station (LADWP)	Wilmington	221112	In-State Electricity Generation	Electricity Generation	Los Angeles Department of Water & Power	29483232	14813	VOC	1.17934	33.771	-118.266
2012	100185	Los Angeles Department of Water & Power-Harbor Generating Station (LADWP)	Wilmington	221112	In-State Electricity Generation	Electricity Generation	Los Angeles Department of Water & Power	29483232	14813	NOx	10.5233	33.771	-118.266
2012	100185	Los Angeles Department of Water & Power-Harbor Generating Station (LADWP)	Wilmington	221112	In-State Electricity Generation	Electricity Generation	Los Angeles Department of Water & Power	29483232	14813	SOx	0.272155	33.771	-118.266
2012	100185	Los Angeles Department of Water & Power-Harbor Generating Station (LADWP)	Wilmington	221112	In-State Electricity Generation	Electricity Generation	Los Angeles Department of Water & Power	29483232	14813	PM2.5	0.362874	33.771	-118.266
2012	100185	Los Angeles Department of Water & Power-Harbor Generating Station (LADWP)	Wilmington	221112	In-State Electricity Generation	Electricity Generation	Los Angeles Department of Water & Power	29483232	14813	RSEI_TOTAL_TONS	NA	33.771	-118.266
2013	100185	Los Angeles Department of Water & Power-Harbor Generating Station (LADWP)	Wilmington	221112	In-State Electricity Generation	Electricity Generation	Los Angeles Department of Water & Power	29483232	14813	CO2E_TOTAL	80815	33.771	-118.266
2013	100185	Los Angeles Department of Water & Power-Harbor Generating Station (LADWP)	Wilmington	221112	In-State Electricity Generation	Electricity Generation	Los Angeles Department of Water & Power	29483232	14813	CO2E_COVERED	80815	33.771	-118.266
2013	100185	Los Angeles Department of Water & Power-Harbor Generating Station (LADWP)	Wilmington	221112	In-State Electricity Generation	Electricity Generation	Los Angeles Department of Water & Power	29483232	14813	VOC	1.54221	33.771	-118.266
2013	100185	Los Angeles Department of Water & Power-Harbor Generating Station (LADWP)	Wilmington	221112	In-State Electricity Generation	Electricity Generation	Los Angeles Department of Water & Power	29483232	14813	NOx	14.0614	33.771	-118.266
2013	100185	Los Angeles Department of Water & Power-Harbor Generating Station (LADWP)	Wilmington	221112	In-State Electricity Generation	Electricity Generation	Los Angeles Department of Water & Power	29483232	14813	SOx	0.362874	33.771	-118.266
2013	100185	Los Angeles Department of Water & Power-Harbor Generating Station (LADWP)	Wilmington	221112	In-State Electricity Generation	Electricity Generation	Los Angeles Department of Water & Power	29483232	14813	PM2.5	0.997904	33.771	-118.266
2013	100185	Los Angeles Department of Water & Power-Harbor Generating Station (LADWP)	Wilmington	221112	In-State Electricity Generation	Electricity Generation	Los Angeles Department of Water & Power	29483232	14813	RSEI_TOTAL_TONS	NA	33.771	-118.266
2014	100185	Los Angeles Department of Water & Power-Harbor Generating Station (LADWP)	Wilmington	221112	In-State Electricity Generation	Electricity Generation	Los Angeles Department of Water & Power	29483232	14813	CO2E_TOTAL	62903	33.771	-118.266
2014	100185	Los Angeles Department of Water & Power-Harbor Generating Station (LADWP)	Wilmington	221112	In-State Electricity Generation	Electricity Generation	Los Angeles Department of Water & Power	29483232	14813	CO2E_COVERED	62903	33.771	-118.266
2014	100185	Los Angeles Department of Water & Power-Harbor Generating Station (LADWP)	Wilmington	221112	In-State Electricity Generation	Electricity Generation	Los Angeles Department of Water & Power	29483232	14813	VOC	1.17934	33.771	-118.266
2014	100185	Los Angeles Department of Water & Power-Harbor Generating Station (LADWP)	Wilmington	221112	In-State Electricity Generation	Electricity Generation	Los Angeles Department of Water & Power	29483232	14813	NOx	9.88832	33.771	-118.266
2014	100185	Los Angeles Department of Water & Power-Harbor Generating Station (LADWP)	Wilmington	221112	In-State Electricity Generation	Electricity Generation	Los Angeles Department of Water & Power	29483232	14813	SOx	0.272155	33.771	-118.266
2014	100185	Los Angeles Department of Water & Power-Harbor Generating Station (LADWP)	Wilmington	221112	In-State Electricity Generation	Electricity Generation	Los Angeles Department of Water & Power	29483232	14813	PM2.5	0.362874	33.771	-118.266
2014	100185	Los Angeles Department of Water & Power-Harbor Generating Station (LADWP)	Wilmington	221112	In-State Electricity Generation	Electricity Generation	Los Angeles Department of Water & Power	29483232	14813	RSEI_TOTAL_TONS	NA	33.771	-118.266
2015	100185	Los Angeles Department of Water & Power-Harbor Generating Station (LADWP)	Wilmington	221112	In-State Electricity Generation	Electricity Generation	Los Angeles Department of Water & Power	29483232	14813	CO2E_TOTAL	57411	33.771	-118.266
2015	100185	Los Angeles Department of Water & Power-Harbor Generating Station (LADWP)	Wilmington	221112	In-State Electricity Generation	Electricity Generation	Los Angeles Department of Water & Power	29483232	14813	CO2E_COVERED	55717	33.771	-118.266
2015	100185	Los Angeles Department of Water & Power-Harbor Generating Station (LADWP)	Wilmington	221112	In-State Electricity Generation	Electricity Generation	Los Angeles Department of Water & Power	29483232	14813	VOC	8.52754	33.771	-118.266
2015	100185	Los Angeles Department of Water & Power-Harbor Generating Station (LADWP)	Wilmington	221112	In-State Electricity Generation	Electricity Generation	Los Angeles Department of Water & Power	29483232	14813	NOx	9.61616	33.771	-118.266
2015	100185	Los Angeles Department of Water & Power-Harbor Generating Station (LADWP)	Wilmington	221112	In-State Electricity Generation	Electricity Generation	Los Angeles Department of Water & Power	29483232	14813	SOx	0.272155	33.771	-118.266
2015	100185	Los Angeles Department of Water & Power-Harbor Generating Station (LADWP)	Wilmington	221112	In-State Electricity Generation	Electricity Generation	Los Angeles Department of Water & Power	29483232	14813	PM2.5	0.63503	33.771	-118.266
2015	100185	Los Angeles Department of Water & Power-Harbor Generating Station (LADWP)	Wilmington	221112	In-State Electricity Generation	Electricity Generation	Los Angeles Department of Water & Power	29483232	14813	RSEI_TOTAL_TONS	NA	33.771	-118.266
2011	100187	Los Angeles Department of Water & Power-Haynes Generating Station (LADWP)	Long Beach	221112	In-State Electricity Generation	Electricity Generation	Los Angeles Department of Water & Power	29483232	14813	CO2E_TOTAL	1492895	33.763	-118.095
2011	100187	Los Angeles Department of Water & Power-Haynes Generating Station (LADWP)	Long Beach	221112	In-State Electricity Generation	Electricity Generation	Los Angeles Department of Water & Power	29483232	14813	CO2E_COVERED	1305727	33.763	-118.095
2011	100187	Los Angeles Department of Water & Power-Haynes Generating Station (LADWP)	Long Beach	221112	In-State Electricity Generation	Electricity Generation	Los Angeles Department of Water & Power	29483232	14813	VOC	34.0194	33.763	-118.095
2011	100187	Los Angeles Department of Water & Power-Haynes Generating Station (LADWP)	Long Beach	221112	In-State Electricity Generation	Electricity Generation	Los Angeles Department of Water & Power	29483232	14813	NOx	92.9865	33.763	-118.095
2011	100187	Los Angeles Department of Water & Power-Haynes Generating Station (LADWP)	Long Beach	221112	In-State Electricity Generation	Electricity Generation	Los Angeles Department of Water & Power	29483232	14813	SOx	5.44311	33.763	-118.095
2011	100187	Los Angeles Department of Water & Power-Haynes Generating Station (LADWP)	Long Beach	221112	In-State Electricity Generation	Electricity Generation	Los Angeles Department of Water & Power	29483232	14813	PM2.5	37.8296	33.763	-118.095
2011	100187	Los Angeles Department of Water & Power-Haynes Generating Station (LADWP)	Long Beach	221112	In-State Electricity Generation	Electricity Generation	Los Angeles Department of Water & Power	29483232	14813	RSEI_TOTAL_TONS	NA	33.763	-118.095
2012	100187	Los Angeles Department of Water & Power-Haynes Generating Station (LADWP)	Long Beach	221112	In-State Electricity Generation	Electricity Generation	Los Angeles Department of Water & Power	29483232	14813	CO2E_TOTAL	1556565	33.763	-118.095
2012	100187	Los Angeles Department of Water & Power-Haynes Generating Station (LADWP)	Long Beach	221112	In-State Electricity Generation	Electricity Generation	Los Angeles Department of Water & Power	29483232	14813	CO2E_COVERED	1424975	33.763	-118.095
2012	100187	Los Angeles Department of Water & Power-Haynes Generating Station (LADWP)	Long Beach	221112	In-State Electricity Generation	Electricity Generation	Los Angeles Department of Water & Power	29483232	14813	VOC	57.4248	33.763	-118.095
2012	100187	Los Angeles Department of Water & Power-Haynes Generating Station (LADWP)	Long Beach	221112	In-State Electricity Generation	Electricity Generation	Los Angeles Department of Water & Power	29483232	14813	NOx	72.2119	33.763	-118.095
2012	100187	Los Angeles Department of Water & Power-Haynes Generating Station (LADWP)	Long Beach	221112	In-State Electricity Generation	Electricity Generation	Los Angeles Department of Water & Power	29483232	14813	SOx	5.53383	33.763	-118.095
2012	100187	Los Angeles Department of Water & Power-Haynes Generating Station (LADWP)	Long Beach	221112	In-State Electricity Generation	Electricity Generation	Los Angeles Department of Water & Power	29483232	14813	PM2.5	53.6146	33.763	-118.095
2012	100187	Los Angeles Department of Water & Power-Haynes Generating Station (LADWP)	Long Beach	221112	In-State Electricity Generation	Electricity Generation	Los Angeles Department of Water & Power	29483232	14813	RSEI_TOTAL_TONS	NA	33.763	-118.095
2013	100187	Los Angeles Department of Water & Power-Haynes Generating Station (LADWP)	Long Beach	221112	In-State Electricity Generation	Electricity Generation	Los Angeles Department of Water & Power	29483232	14813	CO2E_TOTAL	1549688	33.763	-118.095
2013	100187	Los Angeles Department of Water & Power-Haynes Generating Station (LADWP)	Long Beach	221112	In-State Electricity Generation	Electricity Generation	Los Angeles Department of Water & Power	29483232	14813	CO2E_COVERED	1243407	33.763	-118.095
2013	100187	Los Angeles Department of Water & Power-Haynes Generating Station (LADWP)	Long Beach	221112	In-State Electricity Generation	Electricity Generation	Los Angeles Department of Water & Power	29483232	14813	VOC	24.0404	33.763	-118.095
2013	100187	Los Angeles Department of Water & Power-Haynes Generating Station (LADWP)	Long Beach	221112	In-State Electricity Generation	Electricity Generation	Los Angeles Department of Water & Power	29483232	14813	NOx	99.5182	33.763	-118.095
2013	100187	Los Angeles Department of Water & Power-Haynes Generating Station (LADWP)	Long Beach	221112	In-State Electricity Generation	Electricity Generation	Los Angeles Department of Water & Power	29483232	14813	SOx	3.26587	33.763	-118.095
2013	100187	Los Angeles Department of Water & Power-Haynes Generating Station (LADWP)	Long Beach	221112	In-State Electricity Generation	Electricity Generation	Los Angeles Department of Water & Power	29483232	14813	PM2.5	40.1883	33.763	-118.095
2013	100187	Los Angeles Department of Water & Power-Haynes Generating Station (LADWP)	Long Beach	221112	In-State Electricity Generation	Electricity Generation	Los Angeles Department of Water & Power	29483232	14813	RSEI_TOTAL_TONS	NA	33.763	-118.095
2014	100187	Los Angeles Department of Water & Power-Haynes Generating Station (LADWP)	Long Beach	221112	In-State Electricity Generation	Electricity Generation	Los Angeles Department of Water & Power	29483232	14813	CO2E_TOTAL	1296024	33.763	-118.095
2014	100187	Los Angeles Department of Water & Power-Haynes Generating Station (LADWP)	Long Beach	221112	In-State Electricity Generation	Electricity Generation	Los Angeles Department of Water & Power	29483232	14813	CO2E_COVERED	1113879	33.763	-118.095
2014	100187	Los Angeles Department of Water & Power-Haynes Generating Station (LADWP)	Long Beach	221112	In-State Electricity Generation	Electricity Generation	Los Angeles Department of Water & Power	29483232	14813	VOC	21.1374	33.763	-118.095
2014	100187	Los Angeles Department of Water & Power-Haynes Generating Station (LADWP)	Long Beach	221112	In-State Electricity Generation	Electricity Generation	Los Angeles Department of Water & Power	29483232	14813	NOx	81.2838	33.763	-118.095
2014	100187	Los Angeles Department of Water & Power-Haynes Generating Station (LADWP)	Long Beach	221112	In-State Electricity Generation	Electricity Generation	Los Angeles Department of Water & Power	29483232	14813	SOx	2.99371	33.763	-118.095
2014	100187	Los Angeles Department of Water & Power-Haynes Generating Station (LADWP)	Long Beach	221112	In-State Electricity Generation	Electricity Generation	Los Angeles Department of Water & Power	29483232	14813	PM2.5	31.2072	33.763	-118.095
2014	100187	Los Angeles Department of Water & Power-Haynes Generating Station (LADWP)	Long Beach	221112	In-State Electricity Generation	Electricity Generation	Los Angeles Department of Water & Power	29483232	14813	RSEI_TOTAL_TONS	NA	33.763	-118.095
2015	100187	Los Angeles Department of Water & Power-Haynes Generating Station (LADWP)	Long Beach	221112	In-State Electricity Generation	Electricity Generation	Los Angeles Department of Water & Power	29483232	14813	CO2E_TOTAL	1191468	33.763	-118.095
2015	100187	Los Angeles Department of Water & Power-Haynes Generating Station (LADWP)	Long Beach	221112	In-State Electricity Generation	Electricity Generation	Los Angeles Department of Water & Power	29483232	14813	CO2E_COVERED	1104126	33.763	-118.095
2015	100187	Los Angeles Department of Water & Power-Haynes Generating Station (LADWP)	Long Beach	221112	In-State Electricity Generation	Electricity Generation	Los Angeles Department of Water & Power	29483232	14813	VOC	15.5129	33.763	-118.095
2015	100187	Los Angeles Department of Water & Power-Haynes Generating Station (LADWP)	Long Beach	221112	In-State Electricity Generation	Electricity Generation	Los Angeles Department of Water & Power	29483232	14813	NOx	71.9398	33.763	-118.095
2015	100187	Los Angeles Department of Water & Power-Haynes Generating Station (LADWP)	Long Beach	221112	In-State Electricity Generation	Electricity Generation	Los Angeles Department of Water & Power	29483232	14813	SOx	2.17724	33.763	-118.095
2015	100187	Los Angeles Department of Water & Power-Haynes Generating Station (LADWP)	Long Beach	221112	In-State Electricity Generation	Electricity Generation	Los Angeles Department of Water & Power	29483232	14813	PM2.5	18.1437	33.763	-118.095
2015	100187	Los Angeles Department of Water & Power-Haynes Generating Station (LADWP)	Long Beach	221112	In-State Electricity Generation	Electricity Generation	Los Angeles Department of Water & Power	29483232	14813	RSEI_TOTAL_TONS	NA	33.763	-118.095
2011	100189	High Sierra Limited	Bakersfield	221112	In-State Electricity Generation	Electricity Generation	High Sierra Limited	21160	1692	CO2E_TOTAL	21594	35.5091	-119.031
2011	100189	High Sierra Limited	Bakersfield	221112	In-State Electricity Generation	Electricity Generation	High Sierra Limited	21160	1692	CO2E_COVERED	21594	35.5091	-119.031
2011	100189	High Sierra Limited	Bakersfield	221112	In-State Electricity Generation	Electricity Generation	High Sierra Limited	21160	1692	VOC	0.181437	35.5091	-119.031
2011	100189	High Sierra Limited	Bakersfield	221112	In-State Electricity Generation	Electricity Generation	High Sierra Limited	21160	1692	NOx	2.26796	35.5091	-119.031
2011	100189	High Sierra Limited	Bakersfield	221112	In-State Electricity Generation	Electricity Generation	High Sierra Limited	21160	1692	SOx	0	35.5091	-119.031
2011	100189	High Sierra Limited	Bakersfield	221112	In-State Electricity Generation	Electricity Generation	High Sierra Limited	21160	1692	PM2.5	0.181437	35.5091	-119.031
2011	100189	High Sierra Limited	Bakersfield	221112	In-State Electricity Generation	Electricity Generation	High Sierra Limited	21160	1692	RSEI_TOTAL_TONS	NA	35.5091	-119.031
2012	100189	High Sierra Limited	Bakersfield	221112	In-State Electricity Generation	Electricity Generation	High Sierra Limited	21160	1692	CO2E_TOTAL	7570	35.5091	-119.031
2012	100189	High Sierra Limited	Bakersfield	221112	In-State Electricity Generation	Electricity Generation	High Sierra Limited	21160	1692	CO2E_COVERED	7570	35.5091	-119.031
2012	100189	High Sierra Limited	Bakersfield	221112	In-State Electricity Generation	Electricity Generation	High Sierra Limited	21160	1692	VOC	0.0907185	35.5091	-119.031
2012	100189	High Sierra Limited	Bakersfield	221112	In-State Electricity Generation	Electricity Generation	High Sierra Limited	21160	1692	NOx	0.725748	35.5091	-119.031
2012	100189	High Sierra Limited	Bakersfield	221112	In-State Electricity Generation	Electricity Generation	High Sierra Limited	21160	1692	SOx	0	35.5091	-119.031
2012	100189	High Sierra Limited	Bakersfield	221112	In-State Electricity Generation	Electricity Generation	High Sierra Limited	21160	1692	PM2.5	0.0907185	35.5091	-119.031
2012	100189	High Sierra Limited	Bakersfield	221112	In-State Electricity Generation	Electricity Generation	High Sierra Limited	21160	1692	RSEI_TOTAL_TONS	NA	35.5091	-119.031
2013	100189	High Sierra Limited	Bakersfield	221112	In-State Electricity Generation	Electricity Generation	High Sierra Limited	21160	1692	CO2E_TOTAL	4869	35.5091	-119.031
2013	100189	High Sierra Limited	Bakersfield	221112	In-State Electricity Generation	Electricity Generation	High Sierra Limited	21160	1692	CO2E_COVERED	4869	35.5091	-119.031
2013	100189	High Sierra Limited	Bakersfield	221112	In-State Electricity Generation	Electricity Generation	High Sierra Limited	21160	1692	VOC	0.0907185	35.5091	-119.031
2013	100189	High Sierra Limited	Bakersfield	221112	In-State Electricity Generation	Electricity Generation	High Sierra Limited	21160	1692	NOx	0.453593	35.5091	-119.031
2013	100189	High Sierra Limited	Bakersfield	221112	In-State Electricity Generation	Electricity Generation	High Sierra Limited	21160	1692	SOx	0.181437	35.5091	-119.031
2013	100189	High Sierra Limited	Bakersfield	221112	In-State Electricity Generation	Electricity Generation	High Sierra Limited	21160	1692	PM2.5	0.0907185	35.5091	-119.031
2013	100189	High Sierra Limited	Bakersfield	221112	In-State Electricity Generation	Electricity Generation	High Sierra Limited	21160	1692	RSEI_TOTAL_TONS	NA	35.5091	-119.031
2014	100189	High Sierra Limited	Bakersfield	221112	In-State Electricity Generation	Electricity Generation	High Sierra Limited	21160	1692	CO2E_TOTAL	16291	35.5091	-119.031
2014	100189	High Sierra Limited	Bakersfield	221112	In-State Electricity Generation	Electricity Generation	High Sierra Limited	21160	1692	CO2E_COVERED	16291	35.5091	-119.031
2014	100189	High Sierra Limited	Bakersfield	221112	In-State Electricity Generation	Electricity Generation	High Sierra Limited	21160	1692	VOC	0.181437	35.5091	-119.031
2014	100189	High Sierra Limited	Bakersfield	221112	In-State Electricity Generation	Electricity Generation	High Sierra Limited	21160	1692	NOx	1.54221	35.5091	-119.031
2014	100189	High Sierra Limited	Bakersfield	221112	In-State Electricity Generation	Electricity Generation	High Sierra Limited	21160	1692	SOx	0.544311	35.5091	-119.031
2014	100189	High Sierra Limited	Bakersfield	221112	In-State Electricity Generation	Electricity Generation	High Sierra Limited	21160	1692	PM2.5	0.181437	35.5091	-119.031
2014	100189	High Sierra Limited	Bakersfield	221112	In-State Electricity Generation	Electricity Generation	High Sierra Limited	21160	1692	RSEI_TOTAL_TONS	NA	35.5091	-119.031
2015	100189	High Sierra Limited	Bakersfield	221112	In-State Electricity Generation	Electricity Generation	High Sierra Limited	21160	1692	CO2E_TOTAL	28809	35.5091	-119.031
2015	100189	High Sierra Limited	Bakersfield	221112	In-State Electricity Generation	Electricity Generation	High Sierra Limited	21160	1692	CO2E_COVERED	28809	35.5091	-119.031
2015	100189	High Sierra Limited	Bakersfield	221112	In-State Electricity Generation	Electricity Generation	High Sierra Limited	21160	1692	VOC	0.362874	35.5091	-119.031
2015	100189	High Sierra Limited	Bakersfield	221112	In-State Electricity Generation	Electricity Generation	High Sierra Limited	21160	1692	NOx	2.81227	35.5091	-119.031
2015	100189	High Sierra Limited	Bakersfield	221112	In-State Electricity Generation	Electricity Generation	High Sierra Limited	21160	1692	SOx	1.08862	35.5091	-119.031
2015	100189	High Sierra Limited	Bakersfield	221112	In-State Electricity Generation	Electricity Generation	High Sierra Limited	21160	1692	PM2.5	0.362874	35.5091	-119.031
2015	100189	High Sierra Limited	Bakersfield	221112	In-State Electricity Generation	Electricity Generation	High Sierra Limited	21160	1692	RSEI_TOTAL_TONS	NA	35.5091	-119.031
2011	100192	PG&E Humboldt Bay Generating Station	Eureka	221112	In-State Electricity Generation	Electricity Generation	Pacific Gas and Electric Company	5585476	446838	CO2E_TOTAL	216638	40.7412	-124.208
2011	100192	PG&E Humboldt Bay Generating Station	Eureka	221112	In-State Electricity Generation	Electricity Generation	Pacific Gas and Electric Company	5585476	446838	CO2E_COVERED	216638	40.7412	-124.208
2011	100192	PG&E Humboldt Bay Generating Station	Eureka	221112	In-State Electricity Generation	Electricity Generation	Pacific Gas and Electric Company	5585476	446838	VOC	5.26167	40.7412	-124.208
2011	100192	PG&E Humboldt Bay Generating Station	Eureka	221112	In-State Electricity Generation	Electricity Generation	Pacific Gas and Electric Company	5585476	446838	NOx	22.3168	40.7412	-124.208
2011	100192	PG&E Humboldt Bay Generating Station	Eureka	221112	In-State Electricity Generation	Electricity Generation	Pacific Gas and Electric Company	5585476	446838	SOx	0.362874	40.7412	-124.208
2011	100192	PG&E Humboldt Bay Generating Station	Eureka	221112	In-State Electricity Generation	Electricity Generation	Pacific Gas and Electric Company	5585476	446838	PM2.5	2.81227	40.7412	-124.208
2011	100192	PG&E Humboldt Bay Generating Station	Eureka	221112	In-State Electricity Generation	Electricity Generation	Pacific Gas and Electric Company	5585476	446838	RSEI_TOTAL_TONS	15.6948	40.7412	-124.208
2012	100192	PG&E Humboldt Bay Generating Station	Eureka	221112	In-State Electricity Generation	Electricity Generation	Pacific Gas and Electric Company	5585476	446838	CO2E_TOTAL	193208	40.7412	-124.208
2012	100192	PG&E Humboldt Bay Generating Station	Eureka	221112	In-State Electricity Generation	Electricity Generation	Pacific Gas and Electric Company	5585476	446838	CO2E_COVERED	193200	40.7412	-124.208
2012	100192	PG&E Humboldt Bay Generating Station	Eureka	221112	In-State Electricity Generation	Electricity Generation	Pacific Gas and Electric Company	5585476	446838	VOC	7.16676	40.7412	-124.208
2012	100192	PG&E Humboldt Bay Generating Station	Eureka	221112	In-State Electricity Generation	Electricity Generation	Pacific Gas and Electric Company	5585476	446838	NOx	13.8799	40.7412	-124.208
2012	100192	PG&E Humboldt Bay Generating Station	Eureka	221112	In-State Electricity Generation	Electricity Generation	Pacific Gas and Electric Company	5585476	446838	SOx	0.272155	40.7412	-124.208
2012	100192	PG&E Humboldt Bay Generating Station	Eureka	221112	In-State Electricity Generation	Electricity Generation	Pacific Gas and Electric Company	5585476	446838	PM2.5	8.3461	40.7412	-124.208
2012	100192	PG&E Humboldt Bay Generating Station	Eureka	221112	In-State Electricity Generation	Electricity Generation	Pacific Gas and Electric Company	5585476	446838	RSEI_TOTAL_TONS	14.0255	40.7412	-124.208
2013	100192	PG&E Humboldt Bay Generating Station	Eureka	221112	In-State Electricity Generation	Electricity Generation	Pacific Gas and Electric Company	5585476	446838	CO2E_TOTAL	163408	40.7412	-124.208
2013	100192	PG&E Humboldt Bay Generating Station	Eureka	221112	In-State Electricity Generation	Electricity Generation	Pacific Gas and Electric Company	5585476	446838	CO2E_COVERED	163408	40.7412	-124.208
2013	100192	PG&E Humboldt Bay Generating Station	Eureka	221112	In-State Electricity Generation	Electricity Generation	Pacific Gas and Electric Company	5585476	446838	VOC	3.81018	40.7412	-124.208
2013	100192	PG&E Humboldt Bay Generating Station	Eureka	221112	In-State Electricity Generation	Electricity Generation	Pacific Gas and Electric Company	5585476	446838	NOx	16.0572	40.7412	-124.208
2013	100192	PG&E Humboldt Bay Generating Station	Eureka	221112	In-State Electricity Generation	Electricity Generation	Pacific Gas and Electric Company	5585476	446838	SOx	0.272155	40.7412	-124.208
2013	100192	PG&E Humboldt Bay Generating Station	Eureka	221112	In-State Electricity Generation	Electricity Generation	Pacific Gas and Electric Company	5585476	446838	PM2.5	2.08653	40.7412	-124.208
2013	100192	PG&E Humboldt Bay Generating Station	Eureka	221112	In-State Electricity Generation	Electricity Generation	Pacific Gas and Electric Company	5585476	446838	RSEI_TOTAL_TONS	11.8229	40.7412	-124.208
2014	100192	PG&E Humboldt Bay Generating Station	Eureka	221112	In-State Electricity Generation	Electricity Generation	Pacific Gas and Electric Company	5585476	446838	CO2E_TOTAL	162549	40.7412	-124.208
2014	100192	PG&E Humboldt Bay Generating Station	Eureka	221112	In-State Electricity Generation	Electricity Generation	Pacific Gas and Electric Company	5585476	446838	CO2E_COVERED	162549	40.7412	-124.208
2014	100192	PG&E Humboldt Bay Generating Station	Eureka	221112	In-State Electricity Generation	Electricity Generation	Pacific Gas and Electric Company	5585476	446838	VOC	2.35868	40.7412	-124.208
2014	100192	PG&E Humboldt Bay Generating Station	Eureka	221112	In-State Electricity Generation	Electricity Generation	Pacific Gas and Electric Company	5585476	446838	NOx	13.6985	40.7412	-124.208
2014	100192	PG&E Humboldt Bay Generating Station	Eureka	221112	In-State Electricity Generation	Electricity Generation	Pacific Gas and Electric Company	5585476	446838	SOx	0.0907185	40.7412	-124.208
2014	100192	PG&E Humboldt Bay Generating Station	Eureka	221112	In-State Electricity Generation	Electricity Generation	Pacific Gas and Electric Company	5585476	446838	PM2.5	1.08862	40.7412	-124.208
2014	100192	PG&E Humboldt Bay Generating Station	Eureka	221112	In-State Electricity Generation	Electricity Generation	Pacific Gas and Electric Company	5585476	446838	RSEI_TOTAL_TONS	11.7812	40.7412	-124.208
2015	100192	PG&E Humboldt Bay Generating Station	Eureka	221112	In-State Electricity Generation	Electricity Generation	Pacific Gas and Electric Company	5585476	446838	CO2E_TOTAL	186330	40.7412	-124.208
2015	100192	PG&E Humboldt Bay Generating Station	Eureka	221112	In-State Electricity Generation	Electricity Generation	Pacific Gas and Electric Company	5585476	446838	CO2E_COVERED	184770	40.7412	-124.208
2015	100192	PG&E Humboldt Bay Generating Station	Eureka	221112	In-State Electricity Generation	Electricity Generation	Pacific Gas and Electric Company	5585476	446838	VOC	5.62455	40.7412	-124.208
2015	100192	PG&E Humboldt Bay Generating Station	Eureka	221112	In-State Electricity Generation	Electricity Generation	Pacific Gas and Electric Company	5585476	446838	NOx	21.591	40.7412	-124.208
2015	100192	PG&E Humboldt Bay Generating Station	Eureka	221112	In-State Electricity Generation	Electricity Generation	Pacific Gas and Electric Company	5585476	446838	SOx	1.17934	40.7412	-124.208
2015	100192	PG&E Humboldt Bay Generating Station	Eureka	221112	In-State Electricity Generation	Electricity Generation	Pacific Gas and Electric Company	5585476	446838	PM2.5	5.62455	40.7412	-124.208
2015	100192	PG&E Humboldt Bay Generating Station	Eureka	221112	In-State Electricity Generation	Electricity Generation	Pacific Gas and Electric Company	5585476	446838	RSEI_TOTAL_TONS	15.5433	40.7412	-124.208
2011	100194	AES Huntington Beach LLC	Huntington Beach	221112	In-State Electricity Generation	Electricity Generation	AES Alamitos, LLC	3165177	150555	CO2E_TOTAL	659373	33.6442	-117.979
2011	100194	AES Huntington Beach LLC	Huntington Beach	221112	In-State Electricity Generation	Electricity Generation	AES Alamitos, LLC	3165177	150555	CO2E_COVERED	659373	33.6442	-117.979
2011	100194	AES Huntington Beach LLC	Huntington Beach	221112	In-State Electricity Generation	Electricity Generation	AES Alamitos, LLC	3165177	150555	VOC	7.71107	33.6442	-117.979
2011	100194	AES Huntington Beach LLC	Huntington Beach	221112	In-State Electricity Generation	Electricity Generation	AES Alamitos, LLC	3165177	150555	NOx	35.1988	33.6442	-117.979
2011	100194	AES Huntington Beach LLC	Huntington Beach	221112	In-State Electricity Generation	Electricity Generation	AES Alamitos, LLC	3165177	150555	SOx	3.81018	33.6442	-117.979
2011	100194	AES Huntington Beach LLC	Huntington Beach	221112	In-State Electricity Generation	Electricity Generation	AES Alamitos, LLC	3165177	150555	PM2.5	12.7913	33.6442	-117.979
2011	100194	AES Huntington Beach LLC	Huntington Beach	221112	In-State Electricity Generation	Electricity Generation	AES Alamitos, LLC	3165177	150555	RSEI_TOTAL_TONS	NA	33.6442	-117.979
2012	100194	AES Huntington Beach LLC	Huntington Beach	221112	In-State Electricity Generation	Electricity Generation	AES Alamitos, LLC	3165177	150555	CO2E_TOTAL	693558	33.6442	-117.979
2012	100194	AES Huntington Beach LLC	Huntington Beach	221112	In-State Electricity Generation	Electricity Generation	AES Alamitos, LLC	3165177	150555	CO2E_COVERED	693558	33.6442	-117.979
2012	100194	AES Huntington Beach LLC	Huntington Beach	221112	In-State Electricity Generation	Electricity Generation	AES Alamitos, LLC	3165177	150555	VOC	4.53592	33.6442	-117.979
2012	100194	AES Huntington Beach LLC	Huntington Beach	221112	In-State Electricity Generation	Electricity Generation	AES Alamitos, LLC	3165177	150555	NOx	50.6209	33.6442	-117.979
2012	100194	AES Huntington Beach LLC	Huntington Beach	221112	In-State Electricity Generation	Electricity Generation	AES Alamitos, LLC	3165177	150555	SOx	3.26587	33.6442	-117.979
2012	100194	AES Huntington Beach LLC	Huntington Beach	221112	In-State Electricity Generation	Electricity Generation	AES Alamitos, LLC	3165177	150555	PM2.5	7.89251	33.6442	-117.979
2012	100194	AES Huntington Beach LLC	Huntington Beach	221112	In-State Electricity Generation	Electricity Generation	AES Alamitos, LLC	3165177	150555	RSEI_TOTAL_TONS	NA	33.6442	-117.979
2013	100194	AES Huntington Beach LLC	Huntington Beach	221112	In-State Electricity Generation	Electricity Generation	AES Alamitos, LLC	3165177	150555	CO2E_TOTAL	498407	33.6442	-117.979
2013	100194	AES Huntington Beach LLC	Huntington Beach	221112	In-State Electricity Generation	Electricity Generation	AES Alamitos, LLC	3165177	150555	CO2E_COVERED	498407	33.6442	-117.979
2013	100194	AES Huntington Beach LLC	Huntington Beach	221112	In-State Electricity Generation	Electricity Generation	AES Alamitos, LLC	3165177	150555	VOC	4.80808	33.6442	-117.979
2013	100194	AES Huntington Beach LLC	Huntington Beach	221112	In-State Electricity Generation	Electricity Generation	AES Alamitos, LLC	3165177	150555	NOx	24.0404	33.6442	-117.979
2013	100194	AES Huntington Beach LLC	Huntington Beach	221112	In-State Electricity Generation	Electricity Generation	AES Alamitos, LLC	3165177	150555	SOx	3.35658	33.6442	-117.979
2013	100194	AES Huntington Beach LLC	Huntington Beach	221112	In-State Electricity Generation	Electricity Generation	AES Alamitos, LLC	3165177	150555	PM2.5	8.07395	33.6442	-117.979
2013	100194	AES Huntington Beach LLC	Huntington Beach	221112	In-State Electricity Generation	Electricity Generation	AES Alamitos, LLC	3165177	150555	RSEI_TOTAL_TONS	NA	33.6442	-117.979
2014	100194	AES Huntington Beach LLC	Huntington Beach	221112	In-State Electricity Generation	Electricity Generation	AES Alamitos, LLC	3165177	150555	CO2E_TOTAL	530005	33.6442	-117.979
2014	100194	AES Huntington Beach LLC	Huntington Beach	221112	In-State Electricity Generation	Electricity Generation	AES Alamitos, LLC	3165177	150555	CO2E_COVERED	530005	33.6442	-117.979
2014	100194	AES Huntington Beach LLC	Huntington Beach	221112	In-State Electricity Generation	Electricity Generation	AES Alamitos, LLC	3165177	150555	VOC	5.35239	33.6442	-117.979
2014	100194	AES Huntington Beach LLC	Huntington Beach	221112	In-State Electricity Generation	Electricity Generation	AES Alamitos, LLC	3165177	150555	NOx	28.8485	33.6442	-117.979
2014	100194	AES Huntington Beach LLC	Huntington Beach	221112	In-State Electricity Generation	Electricity Generation	AES Alamitos, LLC	3165177	150555	SOx	3.62874	33.6442	-117.979
2014	100194	AES Huntington Beach LLC	Huntington Beach	221112	In-State Electricity Generation	Electricity Generation	AES Alamitos, LLC	3165177	150555	PM2.5	8.52754	33.6442	-117.979
2014	100194	AES Huntington Beach LLC	Huntington Beach	221112	In-State Electricity Generation	Electricity Generation	AES Alamitos, LLC	3165177	150555	RSEI_TOTAL_TONS	NA	33.6442	-117.979
2015	100194	AES Huntington Beach LLC	Huntington Beach	221112	In-State Electricity Generation	Electricity Generation	AES Alamitos, LLC	3165177	150555	CO2E_TOTAL	432210	33.6442	-117.979
2015	100194	AES Huntington Beach LLC	Huntington Beach	221112	In-State Electricity Generation	Electricity Generation	AES Alamitos, LLC	3165177	150555	CO2E_COVERED	432210	33.6442	-117.979
2015	100194	AES Huntington Beach LLC	Huntington Beach	221112	In-State Electricity Generation	Electricity Generation	AES Alamitos, LLC	3165177	150555	VOC	13.3356	33.6442	-117.979
2015	100194	AES Huntington Beach LLC	Huntington Beach	221112	In-State Electricity Generation	Electricity Generation	AES Alamitos, LLC	3165177	150555	NOx	27.5784	33.6442	-117.979
2015	100194	AES Huntington Beach LLC	Huntington Beach	221112	In-State Electricity Generation	Electricity Generation	AES Alamitos, LLC	3165177	150555	SOx	2.17724	33.6442	-117.979
2015	100194	AES Huntington Beach LLC	Huntington Beach	221112	In-State Electricity Generation	Electricity Generation	AES Alamitos, LLC	3165177	150555	PM2.5	8.79969	33.6442	-117.979
2015	100194	AES Huntington Beach LLC	Huntington Beach	221112	In-State Electricity Generation	Electricity Generation	AES Alamitos, LLC	3165177	150555	RSEI_TOTAL_TONS	NA	33.6442	-117.979
2011	100195	New-Indy Ontario LLC Linerboard Mill	Ontario	322130	Other Combustion Source	Other Manufacturing	New-Indy Ontario, LLC	478931	18000	CO2E_TOTAL	234223	34.0451	-117.54
2011	100195	New-Indy Ontario LLC Linerboard Mill	Ontario	322130	Other Combustion Source	Other Manufacturing	New-Indy Ontario, LLC	478931	18000	CO2E_COVERED	234223	34.0451	-117.54
2011	100195	New-Indy Ontario LLC Linerboard Mill	Ontario	322130	Other Combustion Source	Other Manufacturing	New-Indy Ontario, LLC	478931	18000	VOC	45.5407	34.0451	-117.54
2011	100195	New-Indy Ontario LLC Linerboard Mill	Ontario	322130	Other Combustion Source	Other Manufacturing	New-Indy Ontario, LLC	478931	18000	NOx	127.097	34.0451	-117.54
2011	100195	New-Indy Ontario LLC Linerboard Mill	Ontario	322130	Other Combustion Source	Other Manufacturing	New-Indy Ontario, LLC	478931	18000	SOx	1.17934	34.0451	-117.54
2011	100195	New-Indy Ontario LLC Linerboard Mill	Ontario	322130	Other Combustion Source	Other Manufacturing	New-Indy Ontario, LLC	478931	18000	PM2.5	14.9686	34.0451	-117.54
2011	100195	New-Indy Ontario LLC Linerboard Mill	Ontario	322130	Other Combustion Source	Other Manufacturing	New-Indy Ontario, LLC	478931	18000	RSEI_TOTAL_TONS	1.07229	34.0451	-117.54
2012	100195	New-Indy Ontario LLC Linerboard Mill	Ontario	322130	Other Combustion Source	Other Manufacturing	New-Indy Ontario, LLC	478931	18000	CO2E_TOTAL	233563	34.0451	-117.54
2012	100195	New-Indy Ontario LLC Linerboard Mill	Ontario	322130	Other Combustion Source	Other Manufacturing	New-Indy Ontario, LLC	478931	18000	CO2E_COVERED	233563	34.0451	-117.54
2012	100195	New-Indy Ontario LLC Linerboard Mill	Ontario	322130	Other Combustion Source	Other Manufacturing	New-Indy Ontario, LLC	478931	18000	VOC	45.6314	34.0451	-117.54
2012	100195	New-Indy Ontario LLC Linerboard Mill	Ontario	322130	Other Combustion Source	Other Manufacturing	New-Indy Ontario, LLC	478931	18000	NOx	149.958	34.0451	-117.54
2012	100195	New-Indy Ontario LLC Linerboard Mill	Ontario	322130	Other Combustion Source	Other Manufacturing	New-Indy Ontario, LLC	478931	18000	SOx	1.17934	34.0451	-117.54
2012	100195	New-Indy Ontario LLC Linerboard Mill	Ontario	322130	Other Combustion Source	Other Manufacturing	New-Indy Ontario, LLC	478931	18000	PM2.5	15.0593	34.0451	-117.54
2012	100195	New-Indy Ontario LLC Linerboard Mill	Ontario	322130	Other Combustion Source	Other Manufacturing	New-Indy Ontario, LLC	478931	18000	RSEI_TOTAL_TONS	4.36583	34.0451	-117.54
2013	100195	New-Indy Ontario LLC Linerboard Mill	Ontario	322130	Other Combustion Source	Other Manufacturing	New-Indy Ontario, LLC	478931	18000	CO2E_TOTAL	242056	34.0451	-117.54
2013	100195	New-Indy Ontario LLC Linerboard Mill	Ontario	322130	Other Combustion Source	Other Manufacturing	New-Indy Ontario, LLC	478931	18000	CO2E_COVERED	242056	34.0451	-117.54
2013	100195	New-Indy Ontario LLC Linerboard Mill	Ontario	322130	Other Combustion Source	Other Manufacturing	New-Indy Ontario, LLC	478931	18000	VOC	46.3572	34.0451	-117.54
2013	100195	New-Indy Ontario LLC Linerboard Mill	Ontario	322130	Other Combustion Source	Other Manufacturing	New-Indy Ontario, LLC	478931	18000	NOx	162.114	34.0451	-117.54
2013	100195	New-Indy Ontario LLC Linerboard Mill	Ontario	322130	Other Combustion Source	Other Manufacturing	New-Indy Ontario, LLC	478931	18000	SOx	1.17934	34.0451	-117.54
2013	100195	New-Indy Ontario LLC Linerboard Mill	Ontario	322130	Other Combustion Source	Other Manufacturing	New-Indy Ontario, LLC	478931	18000	PM2.5	16.0572	34.0451	-117.54
2013	100195	New-Indy Ontario LLC Linerboard Mill	Ontario	322130	Other Combustion Source	Other Manufacturing	New-Indy Ontario, LLC	478931	18000	RSEI_TOTAL_TONS	18.3138	34.0451	-117.54
2014	100195	New-Indy Ontario LLC Linerboard Mill	Ontario	322130	Other Combustion Source	Other Manufacturing	New-Indy Ontario, LLC	478931	18000	CO2E_TOTAL	236875	34.0451	-117.54
2014	100195	New-Indy Ontario LLC Linerboard Mill	Ontario	322130	Other Combustion Source	Other Manufacturing	New-Indy Ontario, LLC	478931	18000	CO2E_COVERED	236875	34.0451	-117.54
2014	100195	New-Indy Ontario LLC Linerboard Mill	Ontario	322130	Other Combustion Source	Other Manufacturing	New-Indy Ontario, LLC	478931	18000	VOC	45.3593	34.0451	-117.54
2014	100195	New-Indy Ontario LLC Linerboard Mill	Ontario	322130	Other Combustion Source	Other Manufacturing	New-Indy Ontario, LLC	478931	18000	NOx	157.578	34.0451	-117.54
2014	100195	New-Indy Ontario LLC Linerboard Mill	Ontario	322130	Other Combustion Source	Other Manufacturing	New-Indy Ontario, LLC	478931	18000	SOx	1.17934	34.0451	-117.54
2014	100195	New-Indy Ontario LLC Linerboard Mill	Ontario	322130	Other Combustion Source	Other Manufacturing	New-Indy Ontario, LLC	478931	18000	PM2.5	15.3314	34.0451	-117.54
2014	100195	New-Indy Ontario LLC Linerboard Mill	Ontario	322130	Other Combustion Source	Other Manufacturing	New-Indy Ontario, LLC	478931	18000	RSEI_TOTAL_TONS	17.9387	34.0451	-117.54
2015	100195	New-Indy Ontario LLC Linerboard Mill	Ontario	322130	Other Combustion Source	Other Manufacturing	New-Indy Ontario, LLC	478931	18000	CO2E_TOTAL	239856	34.0451	-117.54
2015	100195	New-Indy Ontario LLC Linerboard Mill	Ontario	322130	Other Combustion Source	Other Manufacturing	New-Indy Ontario, LLC	478931	18000	CO2E_COVERED	239856	34.0451	-117.54
2015	100195	New-Indy Ontario LLC Linerboard Mill	Ontario	322130	Other Combustion Source	Other Manufacturing	New-Indy Ontario, LLC	478931	18000	VOC	44.7242	34.0451	-117.54
2015	100195	New-Indy Ontario LLC Linerboard Mill	Ontario	322130	Other Combustion Source	Other Manufacturing	New-Indy Ontario, LLC	478931	18000	NOx	150.774	34.0451	-117.54
2015	100195	New-Indy Ontario LLC Linerboard Mill	Ontario	322130	Other Combustion Source	Other Manufacturing	New-Indy Ontario, LLC	478931	18000	SOx	1.17934	34.0451	-117.54
2015	100195	New-Indy Ontario LLC Linerboard Mill	Ontario	322130	Other Combustion Source	Other Manufacturing	New-Indy Ontario, LLC	478931	18000	PM2.5	15.785	34.0451	-117.54
2015	100195	New-Indy Ontario LLC Linerboard Mill	Ontario	322130	Other Combustion Source	Other Manufacturing	New-Indy Ontario, LLC	478931	18000	RSEI_TOTAL_TONS	18.0163	34.0451	-117.54
2011	100199	KES Kingsburg L.P.--Kingsburg Cogeneration Facility	Kingsburg	221112	Cogeneration	Cogeneration	KES Kingsburg, LP	55453	0	CO2E_TOTAL	51507	36.5397	-119.579
2011	100199	KES Kingsburg L.P.--Kingsburg Cogeneration Facility	Kingsburg	221112	Cogeneration	Cogeneration	KES Kingsburg, LP	55453	0	CO2E_COVERED	51507	36.5397	-119.579
2011	100199	KES Kingsburg L.P.--Kingsburg Cogeneration Facility	Kingsburg	221112	Cogeneration	Cogeneration	KES Kingsburg, LP	55453	0	VOC	13.9706	36.5397	-119.579
2011	100199	KES Kingsburg L.P.--Kingsburg Cogeneration Facility	Kingsburg	221112	Cogeneration	Cogeneration	KES Kingsburg, LP	55453	0	NOx	3.81018	36.5397	-119.579
2011	100199	KES Kingsburg L.P.--Kingsburg Cogeneration Facility	Kingsburg	221112	Cogeneration	Cogeneration	KES Kingsburg, LP	55453	0	SOx	0	36.5397	-119.579
2011	100199	KES Kingsburg L.P.--Kingsburg Cogeneration Facility	Kingsburg	221112	Cogeneration	Cogeneration	KES Kingsburg, LP	55453	0	PM2.5	2.63084	36.5397	-119.579
2011	100199	KES Kingsburg L.P.--Kingsburg Cogeneration Facility	Kingsburg	221112	Cogeneration	Cogeneration	KES Kingsburg, LP	55453	0	RSEI_TOTAL_TONS	NA	36.5397	-119.579
2012	100199	KES Kingsburg L.P.--Kingsburg Cogeneration Facility	Kingsburg	221112	Cogeneration	Cogeneration	KES Kingsburg, LP	55453	0	CO2E_TOTAL	25934	36.5397	-119.579
2012	100199	KES Kingsburg L.P.--Kingsburg Cogeneration Facility	Kingsburg	221112	Cogeneration	Cogeneration	KES Kingsburg, LP	55453	0	CO2E_COVERED	25934	36.5397	-119.579
2012	100199	KES Kingsburg L.P.--Kingsburg Cogeneration Facility	Kingsburg	221112	Cogeneration	Cogeneration	KES Kingsburg, LP	55453	0	VOC	12.6099	36.5397	-119.579
2012	100199	KES Kingsburg L.P.--Kingsburg Cogeneration Facility	Kingsburg	221112	Cogeneration	Cogeneration	KES Kingsburg, LP	55453	0	NOx	3.81018	36.5397	-119.579
2012	100199	KES Kingsburg L.P.--Kingsburg Cogeneration Facility	Kingsburg	221112	Cogeneration	Cogeneration	KES Kingsburg, LP	55453	0	SOx	0	36.5397	-119.579
2012	100199	KES Kingsburg L.P.--Kingsburg Cogeneration Facility	Kingsburg	221112	Cogeneration	Cogeneration	KES Kingsburg, LP	55453	0	PM2.5	2.63084	36.5397	-119.579
2012	100199	KES Kingsburg L.P.--Kingsburg Cogeneration Facility	Kingsburg	221112	Cogeneration	Cogeneration	KES Kingsburg, LP	55453	0	RSEI_TOTAL_TONS	NA	36.5397	-119.579
2013	100199	KES Kingsburg L.P.--Kingsburg Cogeneration Facility	Kingsburg	221112	Cogeneration	Cogeneration	KES Kingsburg, LP	55453	0	CO2E_TOTAL	16316	36.5397	-119.579
2013	100199	KES Kingsburg L.P.--Kingsburg Cogeneration Facility	Kingsburg	221112	Cogeneration	Cogeneration	KES Kingsburg, LP	55453	0	CO2E_COVERED	16316	36.5397	-119.579
2013	100199	KES Kingsburg L.P.--Kingsburg Cogeneration Facility	Kingsburg	221112	Cogeneration	Cogeneration	KES Kingsburg, LP	55453	0	VOC	0	36.5397	-119.579
2013	100199	KES Kingsburg L.P.--Kingsburg Cogeneration Facility	Kingsburg	221112	Cogeneration	Cogeneration	KES Kingsburg, LP	55453	0	NOx	0.0907185	36.5397	-119.579
2013	100199	KES Kingsburg L.P.--Kingsburg Cogeneration Facility	Kingsburg	221112	Cogeneration	Cogeneration	KES Kingsburg, LP	55453	0	SOx	0	36.5397	-119.579
2013	100199	KES Kingsburg L.P.--Kingsburg Cogeneration Facility	Kingsburg	221112	Cogeneration	Cogeneration	KES Kingsburg, LP	55453	0	PM2.5	2.08653	36.5397	-119.579
2013	100199	KES Kingsburg L.P.--Kingsburg Cogeneration Facility	Kingsburg	221112	Cogeneration	Cogeneration	KES Kingsburg, LP	55453	0	RSEI_TOTAL_TONS	NA	36.5397	-119.579
2014	100199	KES Kingsburg L.P.--Kingsburg Cogeneration Facility	Kingsburg	221112	Cogeneration	Cogeneration	KES Kingsburg, LP	55453	0	CO2E_TOTAL	39137	36.5397	-119.579
2014	100199	KES Kingsburg L.P.--Kingsburg Cogeneration Facility	Kingsburg	221112	Cogeneration	Cogeneration	KES Kingsburg, LP	55453	0	CO2E_COVERED	39137	36.5397	-119.579
2014	100199	KES Kingsburg L.P.--Kingsburg Cogeneration Facility	Kingsburg	221112	Cogeneration	Cogeneration	KES Kingsburg, LP	55453	0	VOC	0	36.5397	-119.579
2014	100199	KES Kingsburg L.P.--Kingsburg Cogeneration Facility	Kingsburg	221112	Cogeneration	Cogeneration	KES Kingsburg, LP	55453	0	NOx	0.0907185	36.5397	-119.579
2014	100199	KES Kingsburg L.P.--Kingsburg Cogeneration Facility	Kingsburg	221112	Cogeneration	Cogeneration	KES Kingsburg, LP	55453	0	SOx	0	36.5397	-119.579
2014	100199	KES Kingsburg L.P.--Kingsburg Cogeneration Facility	Kingsburg	221112	Cogeneration	Cogeneration	KES Kingsburg, LP	55453	0	PM2.5	2.08653	36.5397	-119.579
2014	100199	KES Kingsburg L.P.--Kingsburg Cogeneration Facility	Kingsburg	221112	Cogeneration	Cogeneration	KES Kingsburg, LP	55453	0	RSEI_TOTAL_TONS	NA	36.5397	-119.579
2015	100199	KES Kingsburg L.P.--Kingsburg Cogeneration Facility	Kingsburg	221112	Cogeneration	Cogeneration	KES Kingsburg, LP	55453	0	CO2E_TOTAL	31006	36.5397	-119.579
2015	100199	KES Kingsburg L.P.--Kingsburg Cogeneration Facility	Kingsburg	221112	Cogeneration	Cogeneration	KES Kingsburg, LP	55453	0	CO2E_COVERED	31006	36.5397	-119.579
2015	100199	KES Kingsburg L.P.--Kingsburg Cogeneration Facility	Kingsburg	221112	Cogeneration	Cogeneration	KES Kingsburg, LP	55453	0	VOC	0	36.5397	-119.579
2015	100199	KES Kingsburg L.P.--Kingsburg Cogeneration Facility	Kingsburg	221112	Cogeneration	Cogeneration	KES Kingsburg, LP	55453	0	NOx	0	36.5397	-119.579
2015	100199	KES Kingsburg L.P.--Kingsburg Cogeneration Facility	Kingsburg	221112	Cogeneration	Cogeneration	KES Kingsburg, LP	55453	0	SOx	0	36.5397	-119.579
2015	100199	KES Kingsburg L.P.--Kingsburg Cogeneration Facility	Kingsburg	221112	Cogeneration	Cogeneration	KES Kingsburg, LP	55453	0	PM2.5	2.08653	36.5397	-119.579
2015	100199	KES Kingsburg L.P.--Kingsburg Cogeneration Facility	Kingsburg	221112	Cogeneration	Cogeneration	KES Kingsburg, LP	55453	0	RSEI_TOTAL_TONS	NA	36.5397	-119.579
2011	100202	Kern Front Limited	Bakersfield	221112	In-State Electricity Generation	Electricity Generation	Kern Front Limited	20491	1639	CO2E_TOTAL	22077	35.5156	-119.04
2011	100202	Kern Front Limited	Bakersfield	221112	In-State Electricity Generation	Electricity Generation	Kern Front Limited	20491	1639	CO2E_COVERED	22077	35.5156	-119.04
2011	100202	Kern Front Limited	Bakersfield	221112	In-State Electricity Generation	Electricity Generation	Kern Front Limited	20491	1639	VOC	0.181437	35.5156	-119.04
2011	100202	Kern Front Limited	Bakersfield	221112	In-State Electricity Generation	Electricity Generation	Kern Front Limited	20491	1639	NOx	2.63084	35.5156	-119.04
2011	100202	Kern Front Limited	Bakersfield	221112	In-State Electricity Generation	Electricity Generation	Kern Front Limited	20491	1639	SOx	0	35.5156	-119.04
2011	100202	Kern Front Limited	Bakersfield	221112	In-State Electricity Generation	Electricity Generation	Kern Front Limited	20491	1639	PM2.5	0.181437	35.5156	-119.04
2011	100202	Kern Front Limited	Bakersfield	221112	In-State Electricity Generation	Electricity Generation	Kern Front Limited	20491	1639	RSEI_TOTAL_TONS	NA	35.5156	-119.04
2012	100202	Kern Front Limited	Bakersfield	221112	In-State Electricity Generation	Electricity Generation	Kern Front Limited	20491	1639	CO2E_TOTAL	5737	35.5156	-119.04
2012	100202	Kern Front Limited	Bakersfield	221112	In-State Electricity Generation	Electricity Generation	Kern Front Limited	20491	1639	CO2E_COVERED	5737	35.5156	-119.04
2012	100202	Kern Front Limited	Bakersfield	221112	In-State Electricity Generation	Electricity Generation	Kern Front Limited	20491	1639	VOC	0	35.5156	-119.04
2012	100202	Kern Front Limited	Bakersfield	221112	In-State Electricity Generation	Electricity Generation	Kern Front Limited	20491	1639	NOx	0.544311	35.5156	-119.04
2012	100202	Kern Front Limited	Bakersfield	221112	In-State Electricity Generation	Electricity Generation	Kern Front Limited	20491	1639	SOx	0	35.5156	-119.04
2012	100202	Kern Front Limited	Bakersfield	221112	In-State Electricity Generation	Electricity Generation	Kern Front Limited	20491	1639	PM2.5	0	35.5156	-119.04
2012	100202	Kern Front Limited	Bakersfield	221112	In-State Electricity Generation	Electricity Generation	Kern Front Limited	20491	1639	RSEI_TOTAL_TONS	NA	35.5156	-119.04
2013	100202	Kern Front Limited	Bakersfield	221112	In-State Electricity Generation	Electricity Generation	Kern Front Limited	20491	1639	CO2E_TOTAL	4294	35.5156	-119.04
2013	100202	Kern Front Limited	Bakersfield	221112	In-State Electricity Generation	Electricity Generation	Kern Front Limited	20491	1639	CO2E_COVERED	4294	35.5156	-119.04
2013	100202	Kern Front Limited	Bakersfield	221112	In-State Electricity Generation	Electricity Generation	Kern Front Limited	20491	1639	VOC	0.0907185	35.5156	-119.04
2013	100202	Kern Front Limited	Bakersfield	221112	In-State Electricity Generation	Electricity Generation	Kern Front Limited	20491	1639	NOx	0.453593	35.5156	-119.04
2013	100202	Kern Front Limited	Bakersfield	221112	In-State Electricity Generation	Electricity Generation	Kern Front Limited	20491	1639	SOx	0.181437	35.5156	-119.04
2013	100202	Kern Front Limited	Bakersfield	221112	In-State Electricity Generation	Electricity Generation	Kern Front Limited	20491	1639	PM2.5	0	35.5156	-119.04
2013	100202	Kern Front Limited	Bakersfield	221112	In-State Electricity Generation	Electricity Generation	Kern Front Limited	20491	1639	RSEI_TOTAL_TONS	NA	35.5156	-119.04
2014	100202	Kern Front Limited	Bakersfield	221112	In-State Electricity Generation	Electricity Generation	Kern Front Limited	20491	1639	CO2E_TOTAL	16197	35.5156	-119.04
2014	100202	Kern Front Limited	Bakersfield	221112	In-State Electricity Generation	Electricity Generation	Kern Front Limited	20491	1639	CO2E_COVERED	16197	35.5156	-119.04
2014	100202	Kern Front Limited	Bakersfield	221112	In-State Electricity Generation	Electricity Generation	Kern Front Limited	20491	1639	VOC	0.181437	35.5156	-119.04
2014	100202	Kern Front Limited	Bakersfield	221112	In-State Electricity Generation	Electricity Generation	Kern Front Limited	20491	1639	NOx	1.81437	35.5156	-119.04
2014	100202	Kern Front Limited	Bakersfield	221112	In-State Electricity Generation	Electricity Generation	Kern Front Limited	20491	1639	SOx	0.63503	35.5156	-119.04
2014	100202	Kern Front Limited	Bakersfield	221112	In-State Electricity Generation	Electricity Generation	Kern Front Limited	20491	1639	PM2.5	0.0907185	35.5156	-119.04
2014	100202	Kern Front Limited	Bakersfield	221112	In-State Electricity Generation	Electricity Generation	Kern Front Limited	20491	1639	RSEI_TOTAL_TONS	NA	35.5156	-119.04
2015	100202	Kern Front Limited	Bakersfield	221112	In-State Electricity Generation	Electricity Generation	Kern Front Limited	20491	1639	CO2E_TOTAL	23933	35.5156	-119.04
2015	100202	Kern Front Limited	Bakersfield	221112	In-State Electricity Generation	Electricity Generation	Kern Front Limited	20491	1639	CO2E_COVERED	23933	35.5156	-119.04
2015	100202	Kern Front Limited	Bakersfield	221112	In-State Electricity Generation	Electricity Generation	Kern Front Limited	20491	1639	VOC	0.272155	35.5156	-119.04
2015	100202	Kern Front Limited	Bakersfield	221112	In-State Electricity Generation	Electricity Generation	Kern Front Limited	20491	1639	NOx	2.54012	35.5156	-119.04
2015	100202	Kern Front Limited	Bakersfield	221112	In-State Electricity Generation	Electricity Generation	Kern Front Limited	20491	1639	SOx	0.907185	35.5156	-119.04
2015	100202	Kern Front Limited	Bakersfield	221112	In-State Electricity Generation	Electricity Generation	Kern Front Limited	20491	1639	PM2.5	0.272155	35.5156	-119.04
2015	100202	Kern Front Limited	Bakersfield	221112	In-State Electricity Generation	Electricity Generation	Kern Front Limited	20491	1639	RSEI_TOTAL_TONS	NA	35.5156	-119.04
2011	100207	Loma Linda University	Loma Linda	611310	Other Combustion Source	Public Services	Loma Linda University	124281	0	CO2E_TOTAL	59022	34.0513	-117.263
2011	100207	Loma Linda University	Loma Linda	611310	Other Combustion Source	Public Services	Loma Linda University	124281	0	CO2E_COVERED	59022	34.0513	-117.263
2011	100207	Loma Linda University	Loma Linda	611310	Other Combustion Source	Public Services	Loma Linda University	124281	0	VOC	9.25329	34.0513	-117.263
2011	100207	Loma Linda University	Loma Linda	611310	Other Combustion Source	Public Services	Loma Linda University	124281	0	NOx	33.3844	34.0513	-117.263
2011	100207	Loma Linda University	Loma Linda	611310	Other Combustion Source	Public Services	Loma Linda University	124281	0	SOx	0.453593	34.0513	-117.263
2011	100207	Loma Linda University	Loma Linda	611310	Other Combustion Source	Public Services	Loma Linda University	124281	0	PM2.5	3.81018	34.0513	-117.263
2011	100207	Loma Linda University	Loma Linda	611310	Other Combustion Source	Public Services	Loma Linda University	124281	0	RSEI_TOTAL_TONS	NA	34.0513	-117.263
2012	100207	Loma Linda University	Loma Linda	611310	Other Combustion Source	Public Services	Loma Linda University	124281	0	CO2E_TOTAL	60300	34.0513	-117.263
2012	100207	Loma Linda University	Loma Linda	611310	Other Combustion Source	Public Services	Loma Linda University	124281	0	CO2E_COVERED	60300	34.0513	-117.263
2012	100207	Loma Linda University	Loma Linda	611310	Other Combustion Source	Public Services	Loma Linda University	124281	0	VOC	9.07185	34.0513	-117.263
2012	100207	Loma Linda University	Loma Linda	611310	Other Combustion Source	Public Services	Loma Linda University	124281	0	NOx	34.3823	34.0513	-117.263
2012	100207	Loma Linda University	Loma Linda	611310	Other Combustion Source	Public Services	Loma Linda University	124281	0	SOx	0.272155	34.0513	-117.263
2012	100207	Loma Linda University	Loma Linda	611310	Other Combustion Source	Public Services	Loma Linda University	124281	0	PM2.5	3.81018	34.0513	-117.263
2012	100207	Loma Linda University	Loma Linda	611310	Other Combustion Source	Public Services	Loma Linda University	124281	0	RSEI_TOTAL_TONS	NA	34.0513	-117.263
2013	100207	Loma Linda University	Loma Linda	611310	Other Combustion Source	Public Services	Loma Linda University	124281	0	CO2E_TOTAL	62240	34.0513	-117.263
2013	100207	Loma Linda University	Loma Linda	611310	Other Combustion Source	Public Services	Loma Linda University	124281	0	CO2E_COVERED	62240	34.0513	-117.263
2013	100207	Loma Linda University	Loma Linda	611310	Other Combustion Source	Public Services	Loma Linda University	124281	0	VOC	9.07185	34.0513	-117.263
2013	100207	Loma Linda University	Loma Linda	611310	Other Combustion Source	Public Services	Loma Linda University	124281	0	NOx	33.6566	34.0513	-117.263
2013	100207	Loma Linda University	Loma Linda	611310	Other Combustion Source	Public Services	Loma Linda University	124281	0	SOx	0.272155	34.0513	-117.263
2013	100207	Loma Linda University	Loma Linda	611310	Other Combustion Source	Public Services	Loma Linda University	124281	0	PM2.5	3.99161	34.0513	-117.263
2013	100207	Loma Linda University	Loma Linda	611310	Other Combustion Source	Public Services	Loma Linda University	124281	0	RSEI_TOTAL_TONS	NA	34.0513	-117.263
2014	100207	Loma Linda University	Loma Linda	611310	Other Combustion Source	Public Services	Loma Linda University	124281	0	CO2E_TOTAL	62041	34.0513	-117.263
2014	100207	Loma Linda University	Loma Linda	611310	Other Combustion Source	Public Services	Loma Linda University	124281	0	CO2E_COVERED	62041	34.0513	-117.263
2014	100207	Loma Linda University	Loma Linda	611310	Other Combustion Source	Public Services	Loma Linda University	124281	0	VOC	10.9769	34.0513	-117.263
2014	100207	Loma Linda University	Loma Linda	611310	Other Combustion Source	Public Services	Loma Linda University	124281	0	NOx	34.473	34.0513	-117.263
2014	100207	Loma Linda University	Loma Linda	611310	Other Combustion Source	Public Services	Loma Linda University	124281	0	SOx	1.72365	34.0513	-117.263
2014	100207	Loma Linda University	Loma Linda	611310	Other Combustion Source	Public Services	Loma Linda University	124281	0	PM2.5	3.53802	34.0513	-117.263
2014	100207	Loma Linda University	Loma Linda	611310	Other Combustion Source	Public Services	Loma Linda University	124281	0	RSEI_TOTAL_TONS	NA	34.0513	-117.263
2015	100207	Loma Linda University	Loma Linda	611310	Other Combustion Source	Public Services	Loma Linda University	124281	0	CO2E_TOTAL	60039	34.0513	-117.263
2015	100207	Loma Linda University	Loma Linda	611310	Other Combustion Source	Public Services	Loma Linda University	124281	0	CO2E_COVERED	60039	34.0513	-117.263
2015	100207	Loma Linda University	Loma Linda	611310	Other Combustion Source	Public Services	Loma Linda University	124281	0	VOC	16.0572	34.0513	-117.263
2015	100207	Loma Linda University	Loma Linda	611310	Other Combustion Source	Public Services	Loma Linda University	124281	0	NOx	30.8443	34.0513	-117.263
2015	100207	Loma Linda University	Loma Linda	611310	Other Combustion Source	Public Services	Loma Linda University	124281	0	SOx	1.72365	34.0513	-117.263
2015	100207	Loma Linda University	Loma Linda	611310	Other Combustion Source	Public Services	Loma Linda University	124281	0	PM2.5	3.35658	34.0513	-117.263
2015	100207	Loma Linda University	Loma Linda	611310	Other Combustion Source	Public Services	Loma Linda University	124281	0	RSEI_TOTAL_TONS	NA	34.0513	-117.263
2011	100208	NRG Energy - Long Beach	Long Beach	221112	In-State Electricity Generation	Electricity Generation	NRG Power Marketing, LLC	4143373	331469	CO2E_TOTAL	18800	33.7642	-118.225
2011	100208	NRG Energy - Long Beach	Long Beach	221112	In-State Electricity Generation	Electricity Generation	NRG Power Marketing, LLC	4143373	331469	CO2E_COVERED	18800	33.7642	-118.225
2011	100208	NRG Energy - Long Beach	Long Beach	221112	In-State Electricity Generation	Electricity Generation	NRG Power Marketing, LLC	4143373	331469	VOC	1.27006	33.7642	-118.225
2011	100208	NRG Energy - Long Beach	Long Beach	221112	In-State Electricity Generation	Electricity Generation	NRG Power Marketing, LLC	4143373	331469	NOx	4.44521	33.7642	-118.225
2011	100208	NRG Energy - Long Beach	Long Beach	221112	In-State Electricity Generation	Electricity Generation	NRG Power Marketing, LLC	4143373	331469	SOx	0.0907185	33.7642	-118.225
2011	100208	NRG Energy - Long Beach	Long Beach	221112	In-State Electricity Generation	Electricity Generation	NRG Power Marketing, LLC	4143373	331469	PM2.5	1.27006	33.7642	-118.225
2011	100208	NRG Energy - Long Beach	Long Beach	221112	In-State Electricity Generation	Electricity Generation	NRG Power Marketing, LLC	4143373	331469	RSEI_TOTAL_TONS	NA	33.7642	-118.225
2012	100208	NRG Energy - Long Beach	Long Beach	221112	In-State Electricity Generation	Electricity Generation	NRG Power Marketing, LLC	4143373	331469	CO2E_TOTAL	89143	33.7642	-118.225
2012	100208	NRG Energy - Long Beach	Long Beach	221112	In-State Electricity Generation	Electricity Generation	NRG Power Marketing, LLC	4143373	331469	CO2E_COVERED	89143	33.7642	-118.225
2012	100208	NRG Energy - Long Beach	Long Beach	221112	In-State Electricity Generation	Electricity Generation	NRG Power Marketing, LLC	4143373	331469	VOC	5.08024	33.7642	-118.225
2012	100208	NRG Energy - Long Beach	Long Beach	221112	In-State Electricity Generation	Electricity Generation	NRG Power Marketing, LLC	4143373	331469	NOx	0	33.7642	-118.225
2012	100208	NRG Energy - Long Beach	Long Beach	221112	In-State Electricity Generation	Electricity Generation	NRG Power Marketing, LLC	4143373	331469	SOx	0.453593	33.7642	-118.225
2012	100208	NRG Energy - Long Beach	Long Beach	221112	In-State Electricity Generation	Electricity Generation	NRG Power Marketing, LLC	4143373	331469	PM2.5	5.35239	33.7642	-118.225
2012	100208	NRG Energy - Long Beach	Long Beach	221112	In-State Electricity Generation	Electricity Generation	NRG Power Marketing, LLC	4143373	331469	RSEI_TOTAL_TONS	NA	33.7642	-118.225
2013	100208	NRG Energy - Long Beach	Long Beach	221112	In-State Electricity Generation	Electricity Generation	NRG Power Marketing, LLC	4143373	331469	CO2E_TOTAL	22200	33.7642	-118.225
2013	100208	NRG Energy - Long Beach	Long Beach	221112	In-State Electricity Generation	Electricity Generation	NRG Power Marketing, LLC	4143373	331469	CO2E_COVERED	22200	33.7642	-118.225
2013	100208	NRG Energy - Long Beach	Long Beach	221112	In-State Electricity Generation	Electricity Generation	NRG Power Marketing, LLC	4143373	331469	VOC	0.181437	33.7642	-118.225
2013	100208	NRG Energy - Long Beach	Long Beach	221112	In-State Electricity Generation	Electricity Generation	NRG Power Marketing, LLC	4143373	331469	NOx	5.53383	33.7642	-118.225
2013	100208	NRG Energy - Long Beach	Long Beach	221112	In-State Electricity Generation	Electricity Generation	NRG Power Marketing, LLC	4143373	331469	SOx	0	33.7642	-118.225
2013	100208	NRG Energy - Long Beach	Long Beach	221112	In-State Electricity Generation	Electricity Generation	NRG Power Marketing, LLC	4143373	331469	PM2.5	0.362874	33.7642	-118.225
2013	100208	NRG Energy - Long Beach	Long Beach	221112	In-State Electricity Generation	Electricity Generation	NRG Power Marketing, LLC	4143373	331469	RSEI_TOTAL_TONS	NA	33.7642	-118.225
2014	100208	NRG Energy - Long Beach	Long Beach	221112	In-State Electricity Generation	Electricity Generation	NRG Power Marketing, LLC	4143373	331469	CO2E_TOTAL	18599	33.7642	-118.225
2014	100208	NRG Energy - Long Beach	Long Beach	221112	In-State Electricity Generation	Electricity Generation	NRG Power Marketing, LLC	4143373	331469	CO2E_COVERED	18599	33.7642	-118.225
2014	100208	NRG Energy - Long Beach	Long Beach	221112	In-State Electricity Generation	Electricity Generation	NRG Power Marketing, LLC	4143373	331469	VOC	0.362874	33.7642	-118.225
2014	100208	NRG Energy - Long Beach	Long Beach	221112	In-State Electricity Generation	Electricity Generation	NRG Power Marketing, LLC	4143373	331469	NOx	2.17724	33.7642	-118.225
2014	100208	NRG Energy - Long Beach	Long Beach	221112	In-State Electricity Generation	Electricity Generation	NRG Power Marketing, LLC	4143373	331469	SOx	0.453593	33.7642	-118.225
2014	100208	NRG Energy - Long Beach	Long Beach	221112	In-State Electricity Generation	Electricity Generation	NRG Power Marketing, LLC	4143373	331469	PM2.5	0.907185	33.7642	-118.225
2014	100208	NRG Energy - Long Beach	Long Beach	221112	In-State Electricity Generation	Electricity Generation	NRG Power Marketing, LLC	4143373	331469	RSEI_TOTAL_TONS	NA	33.7642	-118.225
2015	100208	NRG Energy - Long Beach	Long Beach	221112	In-State Electricity Generation	Electricity Generation	NRG Power Marketing, LLC	4143373	331469	CO2E_TOTAL	18399	33.7642	-118.225
2015	100208	NRG Energy - Long Beach	Long Beach	221112	In-State Electricity Generation	Electricity Generation	NRG Power Marketing, LLC	4143373	331469	CO2E_COVERED	18399	33.7642	-118.225
2015	100208	NRG Energy - Long Beach	Long Beach	221112	In-State Electricity Generation	Electricity Generation	NRG Power Marketing, LLC	4143373	331469	VOC	0.63503	33.7642	-118.225
2015	100208	NRG Energy - Long Beach	Long Beach	221112	In-State Electricity Generation	Electricity Generation	NRG Power Marketing, LLC	4143373	331469	NOx	4.17305	33.7642	-118.225
2015	100208	NRG Energy - Long Beach	Long Beach	221112	In-State Electricity Generation	Electricity Generation	NRG Power Marketing, LLC	4143373	331469	SOx	0.816466	33.7642	-118.225
2015	100208	NRG Energy - Long Beach	Long Beach	221112	In-State Electricity Generation	Electricity Generation	NRG Power Marketing, LLC	4143373	331469	PM2.5	1.54221	33.7642	-118.225
2015	100208	NRG Energy - Long Beach	Long Beach	221112	In-State Electricity Generation	Electricity Generation	NRG Power Marketing, LLC	4143373	331469	RSEI_TOTAL_TONS	NA	33.7642	-118.225
2011	100210	Mandalay Generating Station	Oxnard	221112	In-State Electricity Generation	Electricity Generation	GenOn Energy Management, LLC	1658667	132693	CO2E_TOTAL	49774	34.2066	-119.251
2011	100210	Mandalay Generating Station	Oxnard	221112	In-State Electricity Generation	Electricity Generation	GenOn Energy Management, LLC	1658667	132693	CO2E_COVERED	49774	34.2066	-119.251
2011	100210	Mandalay Generating Station	Oxnard	221112	In-State Electricity Generation	Electricity Generation	GenOn Energy Management, LLC	1658667	132693	VOC	0.725748	34.2066	-119.251
2011	100210	Mandalay Generating Station	Oxnard	221112	In-State Electricity Generation	Electricity Generation	GenOn Energy Management, LLC	1658667	132693	NOx	4.71736	34.2066	-119.251
2011	100210	Mandalay Generating Station	Oxnard	221112	In-State Electricity Generation	Electricity Generation	GenOn Energy Management, LLC	1658667	132693	SOx	0.272155	34.2066	-119.251
2011	100210	Mandalay Generating Station	Oxnard	221112	In-State Electricity Generation	Electricity Generation	GenOn Energy Management, LLC	1658667	132693	PM2.5	1.27006	34.2066	-119.251
2011	100210	Mandalay Generating Station	Oxnard	221112	In-State Electricity Generation	Electricity Generation	GenOn Energy Management, LLC	1658667	132693	RSEI_TOTAL_TONS	NA	34.2066	-119.251
2012	100210	Mandalay Generating Station	Oxnard	221112	In-State Electricity Generation	Electricity Generation	GenOn Energy Management, LLC	1658667	132693	CO2E_TOTAL	135517	34.2066	-119.251
2012	100210	Mandalay Generating Station	Oxnard	221112	In-State Electricity Generation	Electricity Generation	GenOn Energy Management, LLC	1658667	132693	CO2E_COVERED	135517	34.2066	-119.251
2012	100210	Mandalay Generating Station	Oxnard	221112	In-State Electricity Generation	Electricity Generation	GenOn Energy Management, LLC	1658667	132693	VOC	1.90509	34.2066	-119.251
2012	100210	Mandalay Generating Station	Oxnard	221112	In-State Electricity Generation	Electricity Generation	GenOn Energy Management, LLC	1658667	132693	NOx	13.4263	34.2066	-119.251
2012	100210	Mandalay Generating Station	Oxnard	221112	In-State Electricity Generation	Electricity Generation	GenOn Energy Management, LLC	1658667	132693	SOx	0.63503	34.2066	-119.251
2012	100210	Mandalay Generating Station	Oxnard	221112	In-State Electricity Generation	Electricity Generation	GenOn Energy Management, LLC	1658667	132693	PM2.5	3.62874	34.2066	-119.251
2012	100210	Mandalay Generating Station	Oxnard	221112	In-State Electricity Generation	Electricity Generation	GenOn Energy Management, LLC	1658667	132693	RSEI_TOTAL_TONS	NA	34.2066	-119.251
2013	100210	Mandalay Generating Station	Oxnard	221112	In-State Electricity Generation	Electricity Generation	GenOn Energy Management, LLC	1658667	132693	CO2E_TOTAL	143609	34.2066	-119.251
2013	100210	Mandalay Generating Station	Oxnard	221112	In-State Electricity Generation	Electricity Generation	GenOn Energy Management, LLC	1658667	132693	CO2E_COVERED	143609	34.2066	-119.251
2013	100210	Mandalay Generating Station	Oxnard	221112	In-State Electricity Generation	Electricity Generation	GenOn Energy Management, LLC	1658667	132693	VOC	1.90509	34.2066	-119.251
2013	100210	Mandalay Generating Station	Oxnard	221112	In-State Electricity Generation	Electricity Generation	GenOn Energy Management, LLC	1658667	132693	NOx	13.5171	34.2066	-119.251
2013	100210	Mandalay Generating Station	Oxnard	221112	In-State Electricity Generation	Electricity Generation	GenOn Energy Management, LLC	1658667	132693	SOx	0.725748	34.2066	-119.251
2013	100210	Mandalay Generating Station	Oxnard	221112	In-State Electricity Generation	Electricity Generation	GenOn Energy Management, LLC	1658667	132693	PM2.5	3.4473	34.2066	-119.251
2013	100210	Mandalay Generating Station	Oxnard	221112	In-State Electricity Generation	Electricity Generation	GenOn Energy Management, LLC	1658667	132693	RSEI_TOTAL_TONS	NA	34.2066	-119.251
2014	100210	Mandalay Generating Station	Oxnard	221112	In-State Electricity Generation	Electricity Generation	GenOn Energy Management, LLC	1658667	132693	CO2E_TOTAL	89938	34.2066	-119.251
2014	100210	Mandalay Generating Station	Oxnard	221112	In-State Electricity Generation	Electricity Generation	GenOn Energy Management, LLC	1658667	132693	CO2E_COVERED	89938	34.2066	-119.251
2014	100210	Mandalay Generating Station	Oxnard	221112	In-State Electricity Generation	Electricity Generation	GenOn Energy Management, LLC	1658667	132693	VOC	1.08862	34.2066	-119.251
2014	100210	Mandalay Generating Station	Oxnard	221112	In-State Electricity Generation	Electricity Generation	GenOn Energy Management, LLC	1658667	132693	NOx	3.62874	34.2066	-119.251
2014	100210	Mandalay Generating Station	Oxnard	221112	In-State Electricity Generation	Electricity Generation	GenOn Energy Management, LLC	1658667	132693	SOx	0.453593	34.2066	-119.251
2014	100210	Mandalay Generating Station	Oxnard	221112	In-State Electricity Generation	Electricity Generation	GenOn Energy Management, LLC	1658667	132693	PM2.5	1.99581	34.2066	-119.251
2014	100210	Mandalay Generating Station	Oxnard	221112	In-State Electricity Generation	Electricity Generation	GenOn Energy Management, LLC	1658667	132693	RSEI_TOTAL_TONS	NA	34.2066	-119.251
2015	100210	Mandalay Generating Station	Oxnard	221112	In-State Electricity Generation	Electricity Generation	GenOn Energy Management, LLC	1658667	132693	CO2E_TOTAL	152059	34.2066	-119.251
2015	100210	Mandalay Generating Station	Oxnard	221112	In-State Electricity Generation	Electricity Generation	GenOn Energy Management, LLC	1658667	132693	CO2E_COVERED	152059	34.2066	-119.251
2015	100210	Mandalay Generating Station	Oxnard	221112	In-State Electricity Generation	Electricity Generation	GenOn Energy Management, LLC	1658667	132693	VOC	2.08653	34.2066	-119.251
2015	100210	Mandalay Generating Station	Oxnard	221112	In-State Electricity Generation	Electricity Generation	GenOn Energy Management, LLC	1658667	132693	NOx	25.3105	34.2066	-119.251
2015	100210	Mandalay Generating Station	Oxnard	221112	In-State Electricity Generation	Electricity Generation	GenOn Energy Management, LLC	1658667	132693	SOx	0.725748	34.2066	-119.251
2015	100210	Mandalay Generating Station	Oxnard	221112	In-State Electricity Generation	Electricity Generation	GenOn Energy Management, LLC	1658667	132693	PM2.5	3.81018	34.2066	-119.251
2015	100210	Mandalay Generating Station	Oxnard	221112	In-State Electricity Generation	Electricity Generation	GenOn Energy Management, LLC	1658667	132693	RSEI_TOTAL_TONS	NA	34.2066	-119.251
2011	100215	Midway-Sunset Cogeneration	Fellows	221112	Cogeneration	Cogeneration	Midway Sunset Cogeneration Company	1572464	73645	CO2E_TOTAL	857754	35.227	-119.63
2011	100215	Midway-Sunset Cogeneration	Fellows	221112	Cogeneration	Cogeneration	Midway Sunset Cogeneration Company	1572464	73645	CO2E_COVERED	857754	35.227	-119.63
2011	100215	Midway-Sunset Cogeneration	Fellows	221112	Cogeneration	Cogeneration	Midway Sunset Cogeneration Company	1572464	73645	VOC	0	35.227	-119.63
2011	100215	Midway-Sunset Cogeneration	Fellows	221112	Cogeneration	Cogeneration	Midway Sunset Cogeneration Company	1572464	73645	NOx	0.0907185	35.227	-119.63
2011	100215	Midway-Sunset Cogeneration	Fellows	221112	Cogeneration	Cogeneration	Midway Sunset Cogeneration Company	1572464	73645	SOx	0	35.227	-119.63
2011	100215	Midway-Sunset Cogeneration	Fellows	221112	Cogeneration	Cogeneration	Midway Sunset Cogeneration Company	1572464	73645	PM2.5	0.0907185	35.227	-119.63
2011	100215	Midway-Sunset Cogeneration	Fellows	221112	Cogeneration	Cogeneration	Midway Sunset Cogeneration Company	1572464	73645	RSEI_TOTAL_TONS	NA	35.227	-119.63
2012	100215	Midway-Sunset Cogeneration	Fellows	221112	Cogeneration	Cogeneration	Midway Sunset Cogeneration Company	1572464	73645	CO2E_TOTAL	853103	35.227	-119.63
2012	100215	Midway-Sunset Cogeneration	Fellows	221112	Cogeneration	Cogeneration	Midway Sunset Cogeneration Company	1572464	73645	CO2E_COVERED	853103	35.227	-119.63
2012	100215	Midway-Sunset Cogeneration	Fellows	221112	Cogeneration	Cogeneration	Midway Sunset Cogeneration Company	1572464	73645	VOC	0	35.227	-119.63
2012	100215	Midway-Sunset Cogeneration	Fellows	221112	Cogeneration	Cogeneration	Midway Sunset Cogeneration Company	1572464	73645	NOx	0.0907185	35.227	-119.63
2012	100215	Midway-Sunset Cogeneration	Fellows	221112	Cogeneration	Cogeneration	Midway Sunset Cogeneration Company	1572464	73645	SOx	0	35.227	-119.63
2012	100215	Midway-Sunset Cogeneration	Fellows	221112	Cogeneration	Cogeneration	Midway Sunset Cogeneration Company	1572464	73645	PM2.5	0.0907185	35.227	-119.63
2012	100215	Midway-Sunset Cogeneration	Fellows	221112	Cogeneration	Cogeneration	Midway Sunset Cogeneration Company	1572464	73645	RSEI_TOTAL_TONS	NA	35.227	-119.63
2013	100215	Midway-Sunset Cogeneration	Fellows	221112	Cogeneration	Cogeneration	Midway Sunset Cogeneration Company	1572464	73645	CO2E_TOTAL	835694	35.227	-119.63
2013	100215	Midway-Sunset Cogeneration	Fellows	221112	Cogeneration	Cogeneration	Midway Sunset Cogeneration Company	1572464	73645	CO2E_COVERED	835694	35.227	-119.63
2013	100215	Midway-Sunset Cogeneration	Fellows	221112	Cogeneration	Cogeneration	Midway Sunset Cogeneration Company	1572464	73645	VOC	NA	35.227	-119.63
2013	100215	Midway-Sunset Cogeneration	Fellows	221112	Cogeneration	Cogeneration	Midway Sunset Cogeneration Company	1572464	73645	NOx	NA	35.227	-119.63
2013	100215	Midway-Sunset Cogeneration	Fellows	221112	Cogeneration	Cogeneration	Midway Sunset Cogeneration Company	1572464	73645	SOx	NA	35.227	-119.63
2013	100215	Midway-Sunset Cogeneration	Fellows	221112	Cogeneration	Cogeneration	Midway Sunset Cogeneration Company	1572464	73645	PM2.5	NA	35.227	-119.63
2013	100215	Midway-Sunset Cogeneration	Fellows	221112	Cogeneration	Cogeneration	Midway Sunset Cogeneration Company	1572464	73645	RSEI_TOTAL_TONS	NA	35.227	-119.63
2014	100215	Midway-Sunset Cogeneration	Fellows	221112	Cogeneration	Cogeneration	Midway Sunset Cogeneration Company	1572464	73645	CO2E_TOTAL	736770	35.227	-119.63
2014	100215	Midway-Sunset Cogeneration	Fellows	221112	Cogeneration	Cogeneration	Midway Sunset Cogeneration Company	1572464	73645	CO2E_COVERED	736770	35.227	-119.63
2014	100215	Midway-Sunset Cogeneration	Fellows	221112	Cogeneration	Cogeneration	Midway Sunset Cogeneration Company	1572464	73645	VOC	NA	35.227	-119.63
2014	100215	Midway-Sunset Cogeneration	Fellows	221112	Cogeneration	Cogeneration	Midway Sunset Cogeneration Company	1572464	73645	NOx	NA	35.227	-119.63
2014	100215	Midway-Sunset Cogeneration	Fellows	221112	Cogeneration	Cogeneration	Midway Sunset Cogeneration Company	1572464	73645	SOx	NA	35.227	-119.63
2014	100215	Midway-Sunset Cogeneration	Fellows	221112	Cogeneration	Cogeneration	Midway Sunset Cogeneration Company	1572464	73645	PM2.5	NA	35.227	-119.63
2014	100215	Midway-Sunset Cogeneration	Fellows	221112	Cogeneration	Cogeneration	Midway Sunset Cogeneration Company	1572464	73645	RSEI_TOTAL_TONS	NA	35.227	-119.63
2015	100215	Midway-Sunset Cogeneration	Fellows	221112	Cogeneration	Cogeneration	Midway Sunset Cogeneration Company	1572464	73645	CO2E_TOTAL	663012	35.227	-119.63
2015	100215	Midway-Sunset Cogeneration	Fellows	221112	Cogeneration	Cogeneration	Midway Sunset Cogeneration Company	1572464	73645	CO2E_COVERED	663012	35.227	-119.63
2015	100215	Midway-Sunset Cogeneration	Fellows	221112	Cogeneration	Cogeneration	Midway Sunset Cogeneration Company	1572464	73645	VOC	NA	35.227	-119.63
2015	100215	Midway-Sunset Cogeneration	Fellows	221112	Cogeneration	Cogeneration	Midway Sunset Cogeneration Company	1572464	73645	NOx	NA	35.227	-119.63
2015	100215	Midway-Sunset Cogeneration	Fellows	221112	Cogeneration	Cogeneration	Midway Sunset Cogeneration Company	1572464	73645	SOx	NA	35.227	-119.63
2015	100215	Midway-Sunset Cogeneration	Fellows	221112	Cogeneration	Cogeneration	Midway Sunset Cogeneration Company	1572464	73645	PM2.5	NA	35.227	-119.63
2015	100215	Midway-Sunset Cogeneration	Fellows	221112	Cogeneration	Cogeneration	Midway Sunset Cogeneration Company	1572464	73645	RSEI_TOTAL_TONS	NA	35.227	-119.63
2011	100217	ExxonMobil Oil Corporation - Torrance Refinery	Torrance	324110	Refinery and Hydrogen Plant / CO2 Supplier	Refinery	Exxon Mobil Corporation	6512161	0	CO2E_TOTAL	3018602	33.8516	-118.331
2011	100217	ExxonMobil Oil Corporation - Torrance Refinery	Torrance	324110	Refinery and Hydrogen Plant / CO2 Supplier	Refinery	Exxon Mobil Corporation	6512161	0	CO2E_COVERED	3018111	33.8516	-118.331
2011	100217	ExxonMobil Oil Corporation - Torrance Refinery	Torrance	324110	Refinery and Hydrogen Plant / CO2 Supplier	Refinery	Exxon Mobil Corporation	6512161	0	VOC	555.742	33.8516	-118.331
2011	100217	ExxonMobil Oil Corporation - Torrance Refinery	Torrance	324110	Refinery and Hydrogen Plant / CO2 Supplier	Refinery	Exxon Mobil Corporation	6512161	0	NOx	741.987	33.8516	-118.331
2011	100217	ExxonMobil Oil Corporation - Torrance Refinery	Torrance	324110	Refinery and Hydrogen Plant / CO2 Supplier	Refinery	Exxon Mobil Corporation	6512161	0	SOx	314.521	33.8516	-118.331
2011	100217	ExxonMobil Oil Corporation - Torrance Refinery	Torrance	324110	Refinery and Hydrogen Plant / CO2 Supplier	Refinery	Exxon Mobil Corporation	6512161	0	PM2.5	292.567	33.8516	-118.331
2011	100217	ExxonMobil Oil Corporation - Torrance Refinery	Torrance	324110	Refinery and Hydrogen Plant / CO2 Supplier	Refinery	Exxon Mobil Corporation	6512161	0	RSEI_TOTAL_TONS	131.421	33.8516	-118.331
2012	100217	ExxonMobil Oil Corporation - Torrance Refinery	Torrance	324110	Refinery and Hydrogen Plant / CO2 Supplier	Refinery	Exxon Mobil Corporation	6512161	0	CO2E_TOTAL	3134994	33.8516	-118.331
2012	100217	ExxonMobil Oil Corporation - Torrance Refinery	Torrance	324110	Refinery and Hydrogen Plant / CO2 Supplier	Refinery	Exxon Mobil Corporation	6512161	0	CO2E_COVERED	3134504	33.8516	-118.331
2012	100217	ExxonMobil Oil Corporation - Torrance Refinery	Torrance	324110	Refinery and Hydrogen Plant / CO2 Supplier	Refinery	Exxon Mobil Corporation	6512161	0	VOC	510.11	33.8516	-118.331
2012	100217	ExxonMobil Oil Corporation - Torrance Refinery	Torrance	324110	Refinery and Hydrogen Plant / CO2 Supplier	Refinery	Exxon Mobil Corporation	6512161	0	NOx	708.511	33.8516	-118.331
2012	100217	ExxonMobil Oil Corporation - Torrance Refinery	Torrance	324110	Refinery and Hydrogen Plant / CO2 Supplier	Refinery	Exxon Mobil Corporation	6512161	0	SOx	271.067	33.8516	-118.331
2012	100217	ExxonMobil Oil Corporation - Torrance Refinery	Torrance	324110	Refinery and Hydrogen Plant / CO2 Supplier	Refinery	Exxon Mobil Corporation	6512161	0	PM2.5	278.869	33.8516	-118.331
2012	100217	ExxonMobil Oil Corporation - Torrance Refinery	Torrance	324110	Refinery and Hydrogen Plant / CO2 Supplier	Refinery	Exxon Mobil Corporation	6512161	0	RSEI_TOTAL_TONS	152.747	33.8516	-118.331
2013	100217	ExxonMobil Oil Corporation - Torrance Refinery	Torrance	324110	Refinery and Hydrogen Plant / CO2 Supplier	Refinery	Exxon Mobil Corporation	6512161	0	CO2E_TOTAL	3031749	33.8516	-118.331
2013	100217	ExxonMobil Oil Corporation - Torrance Refinery	Torrance	324110	Refinery and Hydrogen Plant / CO2 Supplier	Refinery	Exxon Mobil Corporation	6512161	0	CO2E_COVERED	3031255	33.8516	-118.331
2013	100217	ExxonMobil Oil Corporation - Torrance Refinery	Torrance	324110	Refinery and Hydrogen Plant / CO2 Supplier	Refinery	Exxon Mobil Corporation	6512161	0	VOC	505.03	33.8516	-118.331
2013	100217	ExxonMobil Oil Corporation - Torrance Refinery	Torrance	324110	Refinery and Hydrogen Plant / CO2 Supplier	Refinery	Exxon Mobil Corporation	6512161	0	NOx	799.502	33.8516	-118.331
2013	100217	ExxonMobil Oil Corporation - Torrance Refinery	Torrance	324110	Refinery and Hydrogen Plant / CO2 Supplier	Refinery	Exxon Mobil Corporation	6512161	0	SOx	436.447	33.8516	-118.331
2013	100217	ExxonMobil Oil Corporation - Torrance Refinery	Torrance	324110	Refinery and Hydrogen Plant / CO2 Supplier	Refinery	Exxon Mobil Corporation	6512161	0	PM2.5	314.702	33.8516	-118.331
2013	100217	ExxonMobil Oil Corporation - Torrance Refinery	Torrance	324110	Refinery and Hydrogen Plant / CO2 Supplier	Refinery	Exxon Mobil Corporation	6512161	0	RSEI_TOTAL_TONS	129.98	33.8516	-118.331
2014	100217	ExxonMobil Oil Corporation - Torrance Refinery	Torrance	324110	Refinery and Hydrogen Plant / CO2 Supplier	Refinery	Exxon Mobil Corporation	6512161	0	CO2E_TOTAL	2834038	33.8516	-118.331
2014	100217	ExxonMobil Oil Corporation - Torrance Refinery	Torrance	324110	Refinery and Hydrogen Plant / CO2 Supplier	Refinery	Exxon Mobil Corporation	6512161	0	CO2E_COVERED	2833547	33.8516	-118.331
2014	100217	ExxonMobil Oil Corporation - Torrance Refinery	Torrance	324110	Refinery and Hydrogen Plant / CO2 Supplier	Refinery	Exxon Mobil Corporation	6512161	0	VOC	494.416	33.8516	-118.331
2014	100217	ExxonMobil Oil Corporation - Torrance Refinery	Torrance	324110	Refinery and Hydrogen Plant / CO2 Supplier	Refinery	Exxon Mobil Corporation	6512161	0	NOx	730.193	33.8516	-118.331
2014	100217	ExxonMobil Oil Corporation - Torrance Refinery	Torrance	324110	Refinery and Hydrogen Plant / CO2 Supplier	Refinery	Exxon Mobil Corporation	6512161	0	SOx	335.477	33.8516	-118.331
2014	100217	ExxonMobil Oil Corporation - Torrance Refinery	Torrance	324110	Refinery and Hydrogen Plant / CO2 Supplier	Refinery	Exxon Mobil Corporation	6512161	0	PM2.5	294.654	33.8516	-118.331
2014	100217	ExxonMobil Oil Corporation - Torrance Refinery	Torrance	324110	Refinery and Hydrogen Plant / CO2 Supplier	Refinery	Exxon Mobil Corporation	6512161	0	RSEI_TOTAL_TONS	126.904	33.8516	-118.331
2015	100217	ExxonMobil Oil Corporation - Torrance Refinery	Torrance	324110	Refinery and Hydrogen Plant / CO2 Supplier	Refinery	Exxon Mobil Corporation	6512161	0	CO2E_TOTAL	1524766	33.8516	-118.331
2015	100217	ExxonMobil Oil Corporation - Torrance Refinery	Torrance	324110	Refinery and Hydrogen Plant / CO2 Supplier	Refinery	Exxon Mobil Corporation	6512161	0	CO2E_COVERED	1524288	33.8516	-118.331
2015	100217	ExxonMobil Oil Corporation - Torrance Refinery	Torrance	324110	Refinery and Hydrogen Plant / CO2 Supplier	Refinery	Exxon Mobil Corporation	6512161	0	VOC	501.129	33.8516	-118.331
2015	100217	ExxonMobil Oil Corporation - Torrance Refinery	Torrance	324110	Refinery and Hydrogen Plant / CO2 Supplier	Refinery	Exxon Mobil Corporation	6512161	0	NOx	463.118	33.8516	-118.331
2015	100217	ExxonMobil Oil Corporation - Torrance Refinery	Torrance	324110	Refinery and Hydrogen Plant / CO2 Supplier	Refinery	Exxon Mobil Corporation	6512161	0	SOx	302.455	33.8516	-118.331
2015	100217	ExxonMobil Oil Corporation - Torrance Refinery	Torrance	324110	Refinery and Hydrogen Plant / CO2 Supplier	Refinery	Exxon Mobil Corporation	6512161	0	PM2.5	152.044	33.8516	-118.331
2015	100217	ExxonMobil Oil Corporation - Torrance Refinery	Torrance	324110	Refinery and Hydrogen Plant / CO2 Supplier	Refinery	Exxon Mobil Corporation	6512161	0	RSEI_TOTAL_TONS	75.0265	33.8516	-118.331
2011	100218	Lake Shore Mojave LLC	Boron	221112	Cogeneration	Cogeneration	Lake Shore Mojave, LLC	42723	0	CO2E_TOTAL	184472	35.0313	-117.701
2011	100218	Lake Shore Mojave LLC	Boron	221112	Cogeneration	Cogeneration	Lake Shore Mojave, LLC	42723	0	CO2E_COVERED	184472	35.0313	-117.701
2011	100218	Lake Shore Mojave LLC	Boron	221112	Cogeneration	Cogeneration	Lake Shore Mojave, LLC	42723	0	VOC	0.544311	35.0313	-117.701
2011	100218	Lake Shore Mojave LLC	Boron	221112	Cogeneration	Cogeneration	Lake Shore Mojave, LLC	42723	0	NOx	39.5533	35.0313	-117.701
2011	100218	Lake Shore Mojave LLC	Boron	221112	Cogeneration	Cogeneration	Lake Shore Mojave, LLC	42723	0	SOx	0.362874	35.0313	-117.701
2011	100218	Lake Shore Mojave LLC	Boron	221112	Cogeneration	Cogeneration	Lake Shore Mojave, LLC	42723	0	PM2.5	15.0593	35.0313	-117.701
2011	100218	Lake Shore Mojave LLC	Boron	221112	Cogeneration	Cogeneration	Lake Shore Mojave, LLC	42723	0	RSEI_TOTAL_TONS	NA	35.0313	-117.701
2012	100218	Lake Shore Mojave LLC	Boron	221112	Cogeneration	Cogeneration	Lake Shore Mojave, LLC	42723	0	CO2E_TOTAL	189890	35.0313	-117.701
2012	100218	Lake Shore Mojave LLC	Boron	221112	Cogeneration	Cogeneration	Lake Shore Mojave, LLC	42723	0	CO2E_COVERED	189890	35.0313	-117.701
2012	100218	Lake Shore Mojave LLC	Boron	221112	Cogeneration	Cogeneration	Lake Shore Mojave, LLC	42723	0	VOC	0.544311	35.0313	-117.701
2012	100218	Lake Shore Mojave LLC	Boron	221112	Cogeneration	Cogeneration	Lake Shore Mojave, LLC	42723	0	NOx	39.5533	35.0313	-117.701
2012	100218	Lake Shore Mojave LLC	Boron	221112	Cogeneration	Cogeneration	Lake Shore Mojave, LLC	42723	0	SOx	0.362874	35.0313	-117.701
2012	100218	Lake Shore Mojave LLC	Boron	221112	Cogeneration	Cogeneration	Lake Shore Mojave, LLC	42723	0	PM2.5	15.0593	35.0313	-117.701
2012	100218	Lake Shore Mojave LLC	Boron	221112	Cogeneration	Cogeneration	Lake Shore Mojave, LLC	42723	0	RSEI_TOTAL_TONS	NA	35.0313	-117.701
2013	100218	Lake Shore Mojave LLC	Boron	221112	Cogeneration	Cogeneration	Lake Shore Mojave, LLC	42723	0	CO2E_TOTAL	42723	35.0313	-117.701
2013	100218	Lake Shore Mojave LLC	Boron	221112	Cogeneration	Cogeneration	Lake Shore Mojave, LLC	42723	0	CO2E_COVERED	42723	35.0313	-117.701
2013	100218	Lake Shore Mojave LLC	Boron	221112	Cogeneration	Cogeneration	Lake Shore Mojave, LLC	42723	0	VOC	0.544311	35.0313	-117.701
2013	100218	Lake Shore Mojave LLC	Boron	221112	Cogeneration	Cogeneration	Lake Shore Mojave, LLC	42723	0	NOx	39.5533	35.0313	-117.701
2013	100218	Lake Shore Mojave LLC	Boron	221112	Cogeneration	Cogeneration	Lake Shore Mojave, LLC	42723	0	SOx	0.362874	35.0313	-117.701
2013	100218	Lake Shore Mojave LLC	Boron	221112	Cogeneration	Cogeneration	Lake Shore Mojave, LLC	42723	0	PM2.5	15.0593	35.0313	-117.701
2013	100218	Lake Shore Mojave LLC	Boron	221112	Cogeneration	Cogeneration	Lake Shore Mojave, LLC	42723	0	RSEI_TOTAL_TONS	NA	35.0313	-117.701
2014	100218	Lake Shore Mojave LLC - Shutdown	Boron	221112	Cogeneration	Cogeneration	Lake Shore Mojave, LLC	42723	0	CO2E_TOTAL	0	35.0313	-117.701
2014	100218	Lake Shore Mojave LLC - Shutdown	Boron	221112	Cogeneration	Cogeneration	Lake Shore Mojave, LLC	42723	0	CO2E_COVERED	0	35.0313	-117.701
2014	100218	Lake Shore Mojave LLC - Shutdown	Boron	221112	Cogeneration	Cogeneration	Lake Shore Mojave, LLC	42723	0	VOC	NA	35.0313	-117.701
2014	100218	Lake Shore Mojave LLC - Shutdown	Boron	221112	Cogeneration	Cogeneration	Lake Shore Mojave, LLC	42723	0	NOx	NA	35.0313	-117.701
2014	100218	Lake Shore Mojave LLC - Shutdown	Boron	221112	Cogeneration	Cogeneration	Lake Shore Mojave, LLC	42723	0	SOx	NA	35.0313	-117.701
2014	100218	Lake Shore Mojave LLC - Shutdown	Boron	221112	Cogeneration	Cogeneration	Lake Shore Mojave, LLC	42723	0	PM2.5	NA	35.0313	-117.701
2014	100218	Lake Shore Mojave LLC - Shutdown	Boron	221112	Cogeneration	Cogeneration	Lake Shore Mojave, LLC	42723	0	RSEI_TOTAL_TONS	NA	35.0313	-117.701
2015	100218	Lake Shore Mojave LLC - Shutdown	Boron	221112	Cogeneration	Cogeneration	Lake Shore Mojave, LLC	42723	0	CO2E_TOTAL	NA	35.0313	-117.701
2015	100218	Lake Shore Mojave LLC - Shutdown	Boron	221112	Cogeneration	Cogeneration	Lake Shore Mojave, LLC	42723	0	CO2E_COVERED	NA	35.0313	-117.701
2015	100218	Lake Shore Mojave LLC - Shutdown	Boron	221112	Cogeneration	Cogeneration	Lake Shore Mojave, LLC	42723	0	VOC	NA	35.0313	-117.701
2015	100218	Lake Shore Mojave LLC - Shutdown	Boron	221112	Cogeneration	Cogeneration	Lake Shore Mojave, LLC	42723	0	NOx	NA	35.0313	-117.701
2015	100218	Lake Shore Mojave LLC - Shutdown	Boron	221112	Cogeneration	Cogeneration	Lake Shore Mojave, LLC	42723	0	SOx	NA	35.0313	-117.701
2015	100218	Lake Shore Mojave LLC - Shutdown	Boron	221112	Cogeneration	Cogeneration	Lake Shore Mojave, LLC	42723	0	PM2.5	NA	35.0313	-117.701
2015	100218	Lake Shore Mojave LLC - Shutdown	Boron	221112	Cogeneration	Cogeneration	Lake Shore Mojave, LLC	42723	0	RSEI_TOTAL_TONS	NA	35.0313	-117.701
2011	100221	Dynegy Moss Landing LLC	Moss Landing	221112	In-State Electricity Generation	Electricity Generation	Dynegy Moss Landing, LLC	3790106	299381	CO2E_TOTAL	839368	36.805	-121.783
2011	100221	Dynegy Moss Landing LLC	Moss Landing	221112	In-State Electricity Generation	Electricity Generation	Dynegy Moss Landing, LLC	3790106	299381	CO2E_COVERED	839368	36.805	-121.783
2011	100221	Dynegy Moss Landing LLC	Moss Landing	221112	In-State Electricity Generation	Electricity Generation	Dynegy Moss Landing, LLC	3790106	299381	VOC	18.5066	36.805	-121.783
2011	100221	Dynegy Moss Landing LLC	Moss Landing	221112	In-State Electricity Generation	Electricity Generation	Dynegy Moss Landing, LLC	3790106	299381	NOx	53.9775	36.805	-121.783
2011	100221	Dynegy Moss Landing LLC	Moss Landing	221112	In-State Electricity Generation	Electricity Generation	Dynegy Moss Landing, LLC	3790106	299381	SOx	3.26587	36.805	-121.783
2011	100221	Dynegy Moss Landing LLC	Moss Landing	221112	In-State Electricity Generation	Electricity Generation	Dynegy Moss Landing, LLC	3790106	299381	PM2.5	31.2979	36.805	-121.783
2011	100221	Dynegy Moss Landing LLC	Moss Landing	221112	In-State Electricity Generation	Electricity Generation	Dynegy Moss Landing, LLC	3790106	299381	RSEI_TOTAL_TONS	NA	36.805	-121.783
2012	100221	Dynegy Moss Landing LLC	Moss Landing	221112	In-State Electricity Generation	Electricity Generation	Dynegy Moss Landing, LLC	3790106	299381	CO2E_TOTAL	2069234	36.805	-121.783
2012	100221	Dynegy Moss Landing LLC	Moss Landing	221112	In-State Electricity Generation	Electricity Generation	Dynegy Moss Landing, LLC	3790106	299381	CO2E_COVERED	2069234	36.805	-121.783
2012	100221	Dynegy Moss Landing LLC	Moss Landing	221112	In-State Electricity Generation	Electricity Generation	Dynegy Moss Landing, LLC	3790106	299381	VOC	42.1841	36.805	-121.783
2012	100221	Dynegy Moss Landing LLC	Moss Landing	221112	In-State Electricity Generation	Electricity Generation	Dynegy Moss Landing, LLC	3790106	299381	NOx	112.672	36.805	-121.783
2012	100221	Dynegy Moss Landing LLC	Moss Landing	221112	In-State Electricity Generation	Electricity Generation	Dynegy Moss Landing, LLC	3790106	299381	SOx	7.89251	36.805	-121.783
2012	100221	Dynegy Moss Landing LLC	Moss Landing	221112	In-State Electricity Generation	Electricity Generation	Dynegy Moss Landing, LLC	3790106	299381	PM2.5	75.5685	36.805	-121.783
2012	100221	Dynegy Moss Landing LLC	Moss Landing	221112	In-State Electricity Generation	Electricity Generation	Dynegy Moss Landing, LLC	3790106	299381	RSEI_TOTAL_TONS	NA	36.805	-121.783
2013	100221	Dynegy Moss Landing LLC	Moss Landing	221112	In-State Electricity Generation	Electricity Generation	Dynegy Moss Landing, LLC	3790106	299381	CO2E_TOTAL	2068347	36.805	-121.783
2013	100221	Dynegy Moss Landing LLC	Moss Landing	221112	In-State Electricity Generation	Electricity Generation	Dynegy Moss Landing, LLC	3790106	299381	CO2E_COVERED	2068347	36.805	-121.783
2013	100221	Dynegy Moss Landing LLC	Moss Landing	221112	In-State Electricity Generation	Electricity Generation	Dynegy Moss Landing, LLC	3790106	299381	VOC	32.1143	36.805	-121.783
2013	100221	Dynegy Moss Landing LLC	Moss Landing	221112	In-State Electricity Generation	Electricity Generation	Dynegy Moss Landing, LLC	3790106	299381	NOx	117.027	36.805	-121.783
2013	100221	Dynegy Moss Landing LLC	Moss Landing	221112	In-State Electricity Generation	Electricity Generation	Dynegy Moss Landing, LLC	3790106	299381	SOx	7.62035	36.805	-121.783
2013	100221	Dynegy Moss Landing LLC	Moss Landing	221112	In-State Electricity Generation	Electricity Generation	Dynegy Moss Landing, LLC	3790106	299381	PM2.5	71.7583	36.805	-121.783
2013	100221	Dynegy Moss Landing LLC	Moss Landing	221112	In-State Electricity Generation	Electricity Generation	Dynegy Moss Landing, LLC	3790106	299381	RSEI_TOTAL_TONS	NA	36.805	-121.783
2014	100221	Dynegy Moss Landing LLC	Moss Landing	221112	In-State Electricity Generation	Electricity Generation	Dynegy Moss Landing, LLC	3790106	299381	CO2E_TOTAL	1672810	36.805	-121.783
2014	100221	Dynegy Moss Landing LLC	Moss Landing	221112	In-State Electricity Generation	Electricity Generation	Dynegy Moss Landing, LLC	3790106	299381	CO2E_COVERED	1672810	36.805	-121.783
2014	100221	Dynegy Moss Landing LLC	Moss Landing	221112	In-State Electricity Generation	Electricity Generation	Dynegy Moss Landing, LLC	3790106	299381	VOC	15.5129	36.805	-121.783
2014	100221	Dynegy Moss Landing LLC	Moss Landing	221112	In-State Electricity Generation	Electricity Generation	Dynegy Moss Landing, LLC	3790106	299381	NOx	139.706	36.805	-121.783
2014	100221	Dynegy Moss Landing LLC	Moss Landing	221112	In-State Electricity Generation	Electricity Generation	Dynegy Moss Landing, LLC	3790106	299381	SOx	6.25958	36.805	-121.783
2014	100221	Dynegy Moss Landing LLC	Moss Landing	221112	In-State Electricity Generation	Electricity Generation	Dynegy Moss Landing, LLC	3790106	299381	PM2.5	56.064	36.805	-121.783
2014	100221	Dynegy Moss Landing LLC	Moss Landing	221112	In-State Electricity Generation	Electricity Generation	Dynegy Moss Landing, LLC	3790106	299381	RSEI_TOTAL_TONS	NA	36.805	-121.783
2015	100221	Dynegy Moss Landing LLC	Moss Landing	221112	In-State Electricity Generation	Electricity Generation	Dynegy Moss Landing, LLC	3790106	299381	CO2E_TOTAL	1657629	36.805	-121.783
2015	100221	Dynegy Moss Landing LLC	Moss Landing	221112	In-State Electricity Generation	Electricity Generation	Dynegy Moss Landing, LLC	3790106	299381	CO2E_COVERED	1657629	36.805	-121.783
2015	100221	Dynegy Moss Landing LLC	Moss Landing	221112	In-State Electricity Generation	Electricity Generation	Dynegy Moss Landing, LLC	3790106	299381	VOC	27.3063	36.805	-121.783
2015	100221	Dynegy Moss Landing LLC	Moss Landing	221112	In-State Electricity Generation	Electricity Generation	Dynegy Moss Landing, LLC	3790106	299381	NOx	140.16	36.805	-121.783
2015	100221	Dynegy Moss Landing LLC	Moss Landing	221112	In-State Electricity Generation	Electricity Generation	Dynegy Moss Landing, LLC	3790106	299381	SOx	6.44101	36.805	-121.783
2015	100221	Dynegy Moss Landing LLC	Moss Landing	221112	In-State Electricity Generation	Electricity Generation	Dynegy Moss Landing, LLC	3790106	299381	PM2.5	63.2308	36.805	-121.783
2015	100221	Dynegy Moss Landing LLC	Moss Landing	221112	In-State Electricity Generation	Electricity Generation	Dynegy Moss Landing, LLC	3790106	299381	RSEI_TOTAL_TONS	NA	36.805	-121.783
2011	100229	Applied Energy LLC - NTC/MCRD	San Diego	221112	Cogeneration	Cogeneration	Applied Energy, LLC - NAS North Island	1068916	85513	CO2E_TOTAL	87966	32.7353	-117.208
2011	100229	Applied Energy LLC - NTC/MCRD	San Diego	221112	Cogeneration	Cogeneration	Applied Energy, LLC - NAS North Island	1068916	85513	CO2E_COVERED	87966	32.7353	-117.208
2011	100229	Applied Energy LLC - NTC/MCRD	San Diego	221112	Cogeneration	Cogeneration	Applied Energy, LLC - NAS North Island	1068916	85513	VOC	0.907185	32.7353	-117.208
2011	100229	Applied Energy LLC - NTC/MCRD	San Diego	221112	Cogeneration	Cogeneration	Applied Energy, LLC - NAS North Island	1068916	85513	NOx	30.3907	32.7353	-117.208
2011	100229	Applied Energy LLC - NTC/MCRD	San Diego	221112	Cogeneration	Cogeneration	Applied Energy, LLC - NAS North Island	1068916	85513	SOx	0.453593	32.7353	-117.208
2011	100229	Applied Energy LLC - NTC/MCRD	San Diego	221112	Cogeneration	Cogeneration	Applied Energy, LLC - NAS North Island	1068916	85513	PM2.5	16.9644	32.7353	-117.208
2011	100229	Applied Energy LLC - NTC/MCRD	San Diego	221112	Cogeneration	Cogeneration	Applied Energy, LLC - NAS North Island	1068916	85513	RSEI_TOTAL_TONS	NA	32.7353	-117.208
2012	100229	Applied Energy LLC - NTC/MCRD	San Diego	221112	Cogeneration	Cogeneration	Applied Energy, LLC - NAS North Island	1068916	85513	CO2E_TOTAL	99533	32.7353	-117.208
2012	100229	Applied Energy LLC - NTC/MCRD	San Diego	221112	Cogeneration	Cogeneration	Applied Energy, LLC - NAS North Island	1068916	85513	CO2E_COVERED	99533	32.7353	-117.208
2012	100229	Applied Energy LLC - NTC/MCRD	San Diego	221112	Cogeneration	Cogeneration	Applied Energy, LLC - NAS North Island	1068916	85513	VOC	0.907185	32.7353	-117.208
2012	100229	Applied Energy LLC - NTC/MCRD	San Diego	221112	Cogeneration	Cogeneration	Applied Energy, LLC - NAS North Island	1068916	85513	NOx	28.4856	32.7353	-117.208
2012	100229	Applied Energy LLC - NTC/MCRD	San Diego	221112	Cogeneration	Cogeneration	Applied Energy, LLC - NAS North Island	1068916	85513	SOx	0.453593	32.7353	-117.208
2012	100229	Applied Energy LLC - NTC/MCRD	San Diego	221112	Cogeneration	Cogeneration	Applied Energy, LLC - NAS North Island	1068916	85513	PM2.5	16.0572	32.7353	-117.208
2012	100229	Applied Energy LLC - NTC/MCRD	San Diego	221112	Cogeneration	Cogeneration	Applied Energy, LLC - NAS North Island	1068916	85513	RSEI_TOTAL_TONS	NA	32.7353	-117.208
2013	100229	Applied Energy LLC - NTC/MCRD	San Diego	221112	Cogeneration	Cogeneration	Applied Energy, LLC - NAS North Island	1068916	85513	CO2E_TOTAL	108726	32.7353	-117.208
2013	100229	Applied Energy LLC - NTC/MCRD	San Diego	221112	Cogeneration	Cogeneration	Applied Energy, LLC - NAS North Island	1068916	85513	CO2E_COVERED	108726	32.7353	-117.208
2013	100229	Applied Energy LLC - NTC/MCRD	San Diego	221112	Cogeneration	Cogeneration	Applied Energy, LLC - NAS North Island	1068916	85513	VOC	0.997904	32.7353	-117.208
2013	100229	Applied Energy LLC - NTC/MCRD	San Diego	221112	Cogeneration	Cogeneration	Applied Energy, LLC - NAS North Island	1068916	85513	NOx	35.1988	32.7353	-117.208
2013	100229	Applied Energy LLC - NTC/MCRD	San Diego	221112	Cogeneration	Cogeneration	Applied Energy, LLC - NAS North Island	1068916	85513	SOx	0.544311	32.7353	-117.208
2013	100229	Applied Energy LLC - NTC/MCRD	San Diego	221112	Cogeneration	Cogeneration	Applied Energy, LLC - NAS North Island	1068916	85513	PM2.5	20.1395	32.7353	-117.208
2013	100229	Applied Energy LLC - NTC/MCRD	San Diego	221112	Cogeneration	Cogeneration	Applied Energy, LLC - NAS North Island	1068916	85513	RSEI_TOTAL_TONS	NA	32.7353	-117.208
2014	100229	Applied Energy LLC - NTC/MCRD	San Diego	221112	Cogeneration	Cogeneration	Applied Energy, LLC - NAS North Island	1068916	85513	CO2E_TOTAL	103147	32.7353	-117.208
2014	100229	Applied Energy LLC - NTC/MCRD	San Diego	221112	Cogeneration	Cogeneration	Applied Energy, LLC - NAS North Island	1068916	85513	CO2E_COVERED	103147	32.7353	-117.208
2014	100229	Applied Energy LLC - NTC/MCRD	San Diego	221112	Cogeneration	Cogeneration	Applied Energy, LLC - NAS North Island	1068916	85513	VOC	0.907185	32.7353	-117.208
2014	100229	Applied Energy LLC - NTC/MCRD	San Diego	221112	Cogeneration	Cogeneration	Applied Energy, LLC - NAS North Island	1068916	85513	NOx	31.9329	32.7353	-117.208
2014	100229	Applied Energy LLC - NTC/MCRD	San Diego	221112	Cogeneration	Cogeneration	Applied Energy, LLC - NAS North Island	1068916	85513	SOx	0.544311	32.7353	-117.208
2014	100229	Applied Energy LLC - NTC/MCRD	San Diego	221112	Cogeneration	Cogeneration	Applied Energy, LLC - NAS North Island	1068916	85513	PM2.5	23.4961	32.7353	-117.208
2014	100229	Applied Energy LLC - NTC/MCRD	San Diego	221112	Cogeneration	Cogeneration	Applied Energy, LLC - NAS North Island	1068916	85513	RSEI_TOTAL_TONS	NA	32.7353	-117.208
2015	100229	Applied Energy LLC - NTC/MCRD	San Diego	221112	Cogeneration	Cogeneration	Applied Energy, LLC - NAS North Island	1068916	85513	CO2E_TOTAL	98332	32.7353	-117.208
2015	100229	Applied Energy LLC - NTC/MCRD	San Diego	221112	Cogeneration	Cogeneration	Applied Energy, LLC - NAS North Island	1068916	85513	CO2E_COVERED	98332	32.7353	-117.208
2015	100229	Applied Energy LLC - NTC/MCRD	San Diego	221112	Cogeneration	Cogeneration	Applied Energy, LLC - NAS North Island	1068916	85513	VOC	0.907185	32.7353	-117.208
2015	100229	Applied Energy LLC - NTC/MCRD	San Diego	221112	Cogeneration	Cogeneration	Applied Energy, LLC - NAS North Island	1068916	85513	NOx	31.9329	32.7353	-117.208
2015	100229	Applied Energy LLC - NTC/MCRD	San Diego	221112	Cogeneration	Cogeneration	Applied Energy, LLC - NAS North Island	1068916	85513	SOx	0.544311	32.7353	-117.208
2015	100229	Applied Energy LLC - NTC/MCRD	San Diego	221112	Cogeneration	Cogeneration	Applied Energy, LLC - NAS North Island	1068916	85513	PM2.5	23.4961	32.7353	-117.208
2015	100229	Applied Energy LLC - NTC/MCRD	San Diego	221112	Cogeneration	Cogeneration	Applied Energy, LLC - NAS North Island	1068916	85513	RSEI_TOTAL_TONS	NA	32.7353	-117.208
2011	100234	Applied Energy LLC - NAS North Island	Coronado	221112	Cogeneration	Cogeneration	Applied Energy, LLC - NAS North Island	1068916	85513	CO2E_TOTAL	164579	32.7051	-117.19
2011	100234	Applied Energy LLC - NAS North Island	Coronado	221112	Cogeneration	Cogeneration	Applied Energy, LLC - NAS North Island	1068916	85513	CO2E_COVERED	164579	32.7051	-117.19
2011	100234	Applied Energy LLC - NAS North Island	Coronado	221112	Cogeneration	Cogeneration	Applied Energy, LLC - NAS North Island	1068916	85513	VOC	1.54221	32.7051	-117.19
2011	100234	Applied Energy LLC - NAS North Island	Coronado	221112	Cogeneration	Cogeneration	Applied Energy, LLC - NAS North Island	1068916	85513	NOx	19.9581	32.7051	-117.19
2011	100234	Applied Energy LLC - NAS North Island	Coronado	221112	Cogeneration	Cogeneration	Applied Energy, LLC - NAS North Island	1068916	85513	SOx	0.997904	32.7051	-117.19
2011	100234	Applied Energy LLC - NAS North Island	Coronado	221112	Cogeneration	Cogeneration	Applied Energy, LLC - NAS North Island	1068916	85513	PM2.5	13.8799	32.7051	-117.19
2011	100234	Applied Energy LLC - NAS North Island	Coronado	221112	Cogeneration	Cogeneration	Applied Energy, LLC - NAS North Island	1068916	85513	RSEI_TOTAL_TONS	NA	32.7051	-117.19
2012	100234	Applied Energy LLC - NAS North Island	Coronado	221112	Cogeneration	Cogeneration	Applied Energy, LLC - NAS North Island	1068916	85513	CO2E_TOTAL	156249	32.7051	-117.19
2012	100234	Applied Energy LLC - NAS North Island	Coronado	221112	Cogeneration	Cogeneration	Applied Energy, LLC - NAS North Island	1068916	85513	CO2E_COVERED	156249	32.7051	-117.19
2012	100234	Applied Energy LLC - NAS North Island	Coronado	221112	Cogeneration	Cogeneration	Applied Energy, LLC - NAS North Island	1068916	85513	VOC	1.4515	32.7051	-117.19
2012	100234	Applied Energy LLC - NAS North Island	Coronado	221112	Cogeneration	Cogeneration	Applied Energy, LLC - NAS North Island	1068916	85513	NOx	9.61616	32.7051	-117.19
2012	100234	Applied Energy LLC - NAS North Island	Coronado	221112	Cogeneration	Cogeneration	Applied Energy, LLC - NAS North Island	1068916	85513	SOx	0.997904	32.7051	-117.19
2012	100234	Applied Energy LLC - NAS North Island	Coronado	221112	Cogeneration	Cogeneration	Applied Energy, LLC - NAS North Island	1068916	85513	PM2.5	12.7913	32.7051	-117.19
2012	100234	Applied Energy LLC - NAS North Island	Coronado	221112	Cogeneration	Cogeneration	Applied Energy, LLC - NAS North Island	1068916	85513	RSEI_TOTAL_TONS	NA	32.7051	-117.19
2013	100234	Applied Energy LLC - NAS North Island	Coronado	221112	Cogeneration	Cogeneration	Applied Energy, LLC - NAS North Island	1068916	85513	CO2E_TOTAL	158703	32.7051	-117.19
2013	100234	Applied Energy LLC - NAS North Island	Coronado	221112	Cogeneration	Cogeneration	Applied Energy, LLC - NAS North Island	1068916	85513	CO2E_COVERED	158703	32.7051	-117.19
2013	100234	Applied Energy LLC - NAS North Island	Coronado	221112	Cogeneration	Cogeneration	Applied Energy, LLC - NAS North Island	1068916	85513	VOC	1.4515	32.7051	-117.19
2013	100234	Applied Energy LLC - NAS North Island	Coronado	221112	Cogeneration	Cogeneration	Applied Energy, LLC - NAS North Island	1068916	85513	NOx	9.61616	32.7051	-117.19
2013	100234	Applied Energy LLC - NAS North Island	Coronado	221112	Cogeneration	Cogeneration	Applied Energy, LLC - NAS North Island	1068916	85513	SOx	0.997904	32.7051	-117.19
2013	100234	Applied Energy LLC - NAS North Island	Coronado	221112	Cogeneration	Cogeneration	Applied Energy, LLC - NAS North Island	1068916	85513	PM2.5	12.7913	32.7051	-117.19
2013	100234	Applied Energy LLC - NAS North Island	Coronado	221112	Cogeneration	Cogeneration	Applied Energy, LLC - NAS North Island	1068916	85513	RSEI_TOTAL_TONS	NA	32.7051	-117.19
2014	100234	Applied Energy LLC - NAS North Island	Coronado	221112	Cogeneration	Cogeneration	Applied Energy, LLC - NAS North Island	1068916	85513	CO2E_TOTAL	159231	32.7051	-117.19
2014	100234	Applied Energy LLC - NAS North Island	Coronado	221112	Cogeneration	Cogeneration	Applied Energy, LLC - NAS North Island	1068916	85513	CO2E_COVERED	159231	32.7051	-117.19
2014	100234	Applied Energy LLC - NAS North Island	Coronado	221112	Cogeneration	Cogeneration	Applied Energy, LLC - NAS North Island	1068916	85513	VOC	1.54221	32.7051	-117.19
2014	100234	Applied Energy LLC - NAS North Island	Coronado	221112	Cogeneration	Cogeneration	Applied Energy, LLC - NAS North Island	1068916	85513	NOx	7.43892	32.7051	-117.19
2014	100234	Applied Energy LLC - NAS North Island	Coronado	221112	Cogeneration	Cogeneration	Applied Energy, LLC - NAS North Island	1068916	85513	SOx	0.816466	32.7051	-117.19
2014	100234	Applied Energy LLC - NAS North Island	Coronado	221112	Cogeneration	Cogeneration	Applied Energy, LLC - NAS North Island	1068916	85513	PM2.5	12.9727	32.7051	-117.19
2014	100234	Applied Energy LLC - NAS North Island	Coronado	221112	Cogeneration	Cogeneration	Applied Energy, LLC - NAS North Island	1068916	85513	RSEI_TOTAL_TONS	NA	32.7051	-117.19
2015	100234	Applied Energy LLC - NAS North Island	San Diego	221112	Cogeneration	Cogeneration	Applied Energy, LLC - NAS North Island	1068916	85513	CO2E_TOTAL	167504	32.7051	-117.19
2015	100234	Applied Energy LLC - NAS North Island	San Diego	221112	Cogeneration	Cogeneration	Applied Energy, LLC - NAS North Island	1068916	85513	CO2E_COVERED	167482	32.7051	-117.19
2015	100234	Applied Energy LLC - NAS North Island	San Diego	221112	Cogeneration	Cogeneration	Applied Energy, LLC - NAS North Island	1068916	85513	VOC	1.54221	32.7051	-117.19
2015	100234	Applied Energy LLC - NAS North Island	San Diego	221112	Cogeneration	Cogeneration	Applied Energy, LLC - NAS North Island	1068916	85513	NOx	7.43892	32.7051	-117.19
2015	100234	Applied Energy LLC - NAS North Island	San Diego	221112	Cogeneration	Cogeneration	Applied Energy, LLC - NAS North Island	1068916	85513	SOx	0.816466	32.7051	-117.19
2015	100234	Applied Energy LLC - NAS North Island	San Diego	221112	Cogeneration	Cogeneration	Applied Energy, LLC - NAS North Island	1068916	85513	PM2.5	12.9727	32.7051	-117.19
2015	100234	Applied Energy LLC - NAS North Island	San Diego	221112	Cogeneration	Cogeneration	Applied Energy, LLC - NAS North Island	1068916	85513	RSEI_TOTAL_TONS	NA	32.7051	-117.19
2011	100235	CI Power Cogeneration Plant - Camarillo (CSU-Channel Islands)	Camarillo	611310	Cogeneration	Cogeneration	California State University	341975	0	CO2E_TOTAL	106194	34.1618	-119.048
2011	100235	CI Power Cogeneration Plant - Camarillo (CSU-Channel Islands)	Camarillo	611310	Cogeneration	Cogeneration	California State University	341975	0	CO2E_COVERED	106194	34.1618	-119.048
2011	100235	CI Power Cogeneration Plant - Camarillo (CSU-Channel Islands)	Camarillo	611310	Cogeneration	Cogeneration	California State University	341975	0	VOC	12.1563	34.1618	-119.048
2011	100235	CI Power Cogeneration Plant - Camarillo (CSU-Channel Islands)	Camarillo	611310	Cogeneration	Cogeneration	California State University	341975	0	NOx	8.98113	34.1618	-119.048
2011	100235	CI Power Cogeneration Plant - Camarillo (CSU-Channel Islands)	Camarillo	611310	Cogeneration	Cogeneration	California State University	341975	0	SOx	0.544311	34.1618	-119.048
2011	100235	CI Power Cogeneration Plant - Camarillo (CSU-Channel Islands)	Camarillo	611310	Cogeneration	Cogeneration	California State University	341975	0	PM2.5	5.26167	34.1618	-119.048
2011	100235	CI Power Cogeneration Plant - Camarillo (CSU-Channel Islands)	Camarillo	611310	Cogeneration	Cogeneration	California State University	341975	0	RSEI_TOTAL_TONS	NA	34.1618	-119.048
2012	100235	California State University Channel Islands	Camarillo	611310	Cogeneration	Cogeneration	California State University	341975	0	CO2E_TOTAL	106985	34.1618	-119.048
2012	100235	California State University Channel Islands	Camarillo	611310	Cogeneration	Cogeneration	California State University	341975	0	CO2E_COVERED	106985	34.1618	-119.048
2012	100235	California State University Channel Islands	Camarillo	611310	Cogeneration	Cogeneration	California State University	341975	0	VOC	12.5192	34.1618	-119.048
2012	100235	California State University Channel Islands	Camarillo	611310	Cogeneration	Cogeneration	California State University	341975	0	NOx	7.07604	34.1618	-119.048
2012	100235	California State University Channel Islands	Camarillo	611310	Cogeneration	Cogeneration	California State University	341975	0	SOx	0.544311	34.1618	-119.048
2012	100235	California State University Channel Islands	Camarillo	611310	Cogeneration	Cogeneration	California State University	341975	0	PM2.5	5.35239	34.1618	-119.048
2012	100235	California State University Channel Islands	Camarillo	611310	Cogeneration	Cogeneration	California State University	341975	0	RSEI_TOTAL_TONS	NA	34.1618	-119.048
2013	100235	California State University Channel Islands	Camarillo	611310	Cogeneration	Cogeneration	California State University	341975	0	CO2E_TOTAL	98469	34.1618	-119.048
2013	100235	California State University Channel Islands	Camarillo	611310	Cogeneration	Cogeneration	California State University	341975	0	CO2E_COVERED	98469	34.1618	-119.048
2013	100235	California State University Channel Islands	Camarillo	611310	Cogeneration	Cogeneration	California State University	341975	0	VOC	11.5212	34.1618	-119.048
2013	100235	California State University Channel Islands	Camarillo	611310	Cogeneration	Cogeneration	California State University	341975	0	NOx	8.52754	34.1618	-119.048
2013	100235	California State University Channel Islands	Camarillo	611310	Cogeneration	Cogeneration	California State University	341975	0	SOx	0.453593	34.1618	-119.048
2013	100235	California State University Channel Islands	Camarillo	611310	Cogeneration	Cogeneration	California State University	341975	0	PM2.5	4.8988	34.1618	-119.048
2013	100235	California State University Channel Islands	Camarillo	611310	Cogeneration	Cogeneration	California State University	341975	0	RSEI_TOTAL_TONS	NA	34.1618	-119.048
2014	100235	California State University Channel Islands	Camarillo	611310	Cogeneration	Cogeneration	California State University	341975	0	CO2E_TOTAL	83241	34.1618	-119.048
2014	100235	California State University Channel Islands	Camarillo	611310	Cogeneration	Cogeneration	California State University	341975	0	CO2E_COVERED	83241	34.1618	-119.048
2014	100235	California State University Channel Islands	Camarillo	611310	Cogeneration	Cogeneration	California State University	341975	0	VOC	9.7976	34.1618	-119.048
2014	100235	California State University Channel Islands	Camarillo	611310	Cogeneration	Cogeneration	California State University	341975	0	NOx	6.62245	34.1618	-119.048
2014	100235	California State University Channel Islands	Camarillo	611310	Cogeneration	Cogeneration	California State University	341975	0	SOx	0.453593	34.1618	-119.048
2014	100235	California State University Channel Islands	Camarillo	611310	Cogeneration	Cogeneration	California State University	341975	0	PM2.5	4.17305	34.1618	-119.048
2014	100235	California State University Channel Islands	Camarillo	611310	Cogeneration	Cogeneration	California State University	341975	0	RSEI_TOTAL_TONS	NA	34.1618	-119.048
2015	100235	California State University Channel Islands	Camarillo	611310	Cogeneration	Cogeneration	California State University	341975	0	CO2E_TOTAL	80940	34.1618	-119.048
2015	100235	California State University Channel Islands	Camarillo	611310	Cogeneration	Cogeneration	California State University	341975	0	CO2E_COVERED	80940	34.1618	-119.048
2015	100235	California State University Channel Islands	Camarillo	611310	Cogeneration	Cogeneration	California State University	341975	0	VOC	9.16257	34.1618	-119.048
2015	100235	California State University Channel Islands	Camarillo	611310	Cogeneration	Cogeneration	California State University	341975	0	NOx	7.3482	34.1618	-119.048
2015	100235	California State University Channel Islands	Camarillo	611310	Cogeneration	Cogeneration	California State University	341975	0	SOx	0.362874	34.1618	-119.048
2015	100235	California State University Channel Islands	Camarillo	611310	Cogeneration	Cogeneration	California State University	341975	0	PM2.5	3.9009	34.1618	-119.048
2015	100235	California State University Channel Islands	Camarillo	611310	Cogeneration	Cogeneration	California State University	341975	0	RSEI_TOTAL_TONS	NA	34.1618	-119.048
2011	100236	OLS Energy Chino	Chino	221112	Cogeneration	Cogeneration	OLS Energy - Chino	218640	17400	CO2E_TOTAL	108901	33.9899	-117.681
2011	100236	OLS Energy Chino	Chino	221112	Cogeneration	Cogeneration	OLS Energy - Chino	218640	17400	CO2E_COVERED	108901	33.9899	-117.681
2011	100236	OLS Energy Chino	Chino	221112	Cogeneration	Cogeneration	OLS Energy - Chino	218640	17400	VOC	6.16886	33.9899	-117.681
2011	100236	OLS Energy Chino	Chino	221112	Cogeneration	Cogeneration	OLS Energy - Chino	218640	17400	NOx	13.6078	33.9899	-117.681
2011	100236	OLS Energy Chino	Chino	221112	Cogeneration	Cogeneration	OLS Energy - Chino	218640	17400	SOx	0.453593	33.9899	-117.681
2011	100236	OLS Energy Chino	Chino	221112	Cogeneration	Cogeneration	OLS Energy - Chino	218640	17400	PM2.5	5.08024	33.9899	-117.681
2011	100236	OLS Energy Chino	Chino	221112	Cogeneration	Cogeneration	OLS Energy - Chino	218640	17400	RSEI_TOTAL_TONS	NA	33.9899	-117.681
2012	100236	OLS Energy Chino	Chino	221112	Cogeneration	Cogeneration	OLS Energy - Chino	218640	17400	CO2E_TOTAL	102644	33.9899	-117.681
2012	100236	OLS Energy Chino	Chino	221112	Cogeneration	Cogeneration	OLS Energy - Chino	218640	17400	CO2E_COVERED	102644	33.9899	-117.681
2012	100236	OLS Energy Chino	Chino	221112	Cogeneration	Cogeneration	OLS Energy - Chino	218640	17400	VOC	5.98742	33.9899	-117.681
2012	100236	OLS Energy Chino	Chino	221112	Cogeneration	Cogeneration	OLS Energy - Chino	218640	17400	NOx	13.7892	33.9899	-117.681
2012	100236	OLS Energy Chino	Chino	221112	Cogeneration	Cogeneration	OLS Energy - Chino	218640	17400	SOx	0.362874	33.9899	-117.681
2012	100236	OLS Energy Chino	Chino	221112	Cogeneration	Cogeneration	OLS Energy - Chino	218640	17400	PM2.5	4.8988	33.9899	-117.681
2012	100236	OLS Energy Chino	Chino	221112	Cogeneration	Cogeneration	OLS Energy - Chino	218640	17400	RSEI_TOTAL_TONS	NA	33.9899	-117.681
2013	100236	OLS Energy Chino	Chino	221112	Cogeneration	Cogeneration	OLS Energy - Chino	218640	17400	CO2E_TOTAL	109655	33.9899	-117.681
2013	100236	OLS Energy Chino	Chino	221112	Cogeneration	Cogeneration	OLS Energy - Chino	218640	17400	CO2E_COVERED	109655	33.9899	-117.681
2013	100236	OLS Energy Chino	Chino	221112	Cogeneration	Cogeneration	OLS Energy - Chino	218640	17400	VOC	7.43892	33.9899	-117.681
2013	100236	OLS Energy Chino	Chino	221112	Cogeneration	Cogeneration	OLS Energy - Chino	218640	17400	NOx	14.4242	33.9899	-117.681
2013	100236	OLS Energy Chino	Chino	221112	Cogeneration	Cogeneration	OLS Energy - Chino	218640	17400	SOx	0.544311	33.9899	-117.681
2013	100236	OLS Energy Chino	Chino	221112	Cogeneration	Cogeneration	OLS Energy - Chino	218640	17400	PM2.5	3.9009	33.9899	-117.681
2013	100236	OLS Energy Chino	Chino	221112	Cogeneration	Cogeneration	OLS Energy - Chino	218640	17400	RSEI_TOTAL_TONS	NA	33.9899	-117.681
2014	100236	OLS Energy Chino	Chino	221112	Cogeneration	Cogeneration	OLS Energy - Chino	218640	17400	CO2E_TOTAL	108985	33.9899	-117.681
2014	100236	OLS Energy Chino	Chino	221112	Cogeneration	Cogeneration	OLS Energy - Chino	218640	17400	CO2E_COVERED	108985	33.9899	-117.681
2014	100236	OLS Energy Chino	Chino	221112	Cogeneration	Cogeneration	OLS Energy - Chino	218640	17400	VOC	2.08653	33.9899	-117.681
2014	100236	OLS Energy Chino	Chino	221112	Cogeneration	Cogeneration	OLS Energy - Chino	218640	17400	NOx	14.0614	33.9899	-117.681
2014	100236	OLS Energy Chino	Chino	221112	Cogeneration	Cogeneration	OLS Energy - Chino	218640	17400	SOx	0.544311	33.9899	-117.681
2014	100236	OLS Energy Chino	Chino	221112	Cogeneration	Cogeneration	OLS Energy - Chino	218640	17400	PM2.5	3.81018	33.9899	-117.681
2014	100236	OLS Energy Chino	Chino	221112	Cogeneration	Cogeneration	OLS Energy - Chino	218640	17400	RSEI_TOTAL_TONS	NA	33.9899	-117.681
2015	100236	OLS Energy Chino	Chino	221112	Cogeneration	Cogeneration	OLS Energy - Chino	218640	17400	CO2E_TOTAL	106682	33.9899	-117.681
2015	100236	OLS Energy Chino	Chino	221112	Cogeneration	Cogeneration	OLS Energy - Chino	218640	17400	CO2E_COVERED	106682	33.9899	-117.681
2015	100236	OLS Energy Chino	Chino	221112	Cogeneration	Cogeneration	OLS Energy - Chino	218640	17400	VOC	2.17724	33.9899	-117.681
2015	100236	OLS Energy Chino	Chino	221112	Cogeneration	Cogeneration	OLS Energy - Chino	218640	17400	NOx	13.9706	33.9899	-117.681
2015	100236	OLS Energy Chino	Chino	221112	Cogeneration	Cogeneration	OLS Energy - Chino	218640	17400	SOx	0.544311	33.9899	-117.681
2015	100236	OLS Energy Chino	Chino	221112	Cogeneration	Cogeneration	OLS Energy - Chino	218640	17400	PM2.5	4.17305	33.9899	-117.681
2015	100236	OLS Energy Chino	Chino	221112	Cogeneration	Cogeneration	OLS Energy - Chino	218640	17400	RSEI_TOTAL_TONS	NA	33.9899	-117.681
2011	100248	GenOn Delta Pittsburg Generating Station 94565	Pittsburg	221112	In-State Electricity Generation	Electricity Generation	GenOn Energy Management, LLC	1658667	132693	CO2E_TOTAL	25411	38.039	-121.896
2011	100248	GenOn Delta Pittsburg Generating Station 94565	Pittsburg	221112	In-State Electricity Generation	Electricity Generation	GenOn Energy Management, LLC	1658667	132693	CO2E_COVERED	25411	38.039	-121.896
2011	100248	GenOn Delta Pittsburg Generating Station 94565	Pittsburg	221112	In-State Electricity Generation	Electricity Generation	GenOn Energy Management, LLC	1658667	132693	VOC	1.72365	38.039	-121.896
2011	100248	GenOn Delta Pittsburg Generating Station 94565	Pittsburg	221112	In-State Electricity Generation	Electricity Generation	GenOn Energy Management, LLC	1658667	132693	NOx	2.35868	38.039	-121.896
2011	100248	GenOn Delta Pittsburg Generating Station 94565	Pittsburg	221112	In-State Electricity Generation	Electricity Generation	GenOn Energy Management, LLC	1658667	132693	SOx	0.0907185	38.039	-121.896
2011	100248	GenOn Delta Pittsburg Generating Station 94565	Pittsburg	221112	In-State Electricity Generation	Electricity Generation	GenOn Energy Management, LLC	1658667	132693	PM2.5	0.725748	38.039	-121.896
2011	100248	GenOn Delta Pittsburg Generating Station 94565	Pittsburg	221112	In-State Electricity Generation	Electricity Generation	GenOn Energy Management, LLC	1658667	132693	RSEI_TOTAL_TONS	NA	38.039	-121.896
2012	100248	GenOn Delta Pittsburg Generating Station 94565	Pittsburg	221112	In-State Electricity Generation	Electricity Generation	GenOn Energy Management, LLC	1658667	132693	CO2E_TOTAL	153814	38.039	-121.896
2012	100248	GenOn Delta Pittsburg Generating Station 94565	Pittsburg	221112	In-State Electricity Generation	Electricity Generation	GenOn Energy Management, LLC	1658667	132693	CO2E_COVERED	153814	38.039	-121.896
2012	100248	GenOn Delta Pittsburg Generating Station 94565	Pittsburg	221112	In-State Electricity Generation	Electricity Generation	GenOn Energy Management, LLC	1658667	132693	VOC	1.72365	38.039	-121.896
2012	100248	GenOn Delta Pittsburg Generating Station 94565	Pittsburg	221112	In-State Electricity Generation	Electricity Generation	GenOn Energy Management, LLC	1658667	132693	NOx	2.35868	38.039	-121.896
2012	100248	GenOn Delta Pittsburg Generating Station 94565	Pittsburg	221112	In-State Electricity Generation	Electricity Generation	GenOn Energy Management, LLC	1658667	132693	SOx	0.0907185	38.039	-121.896
2012	100248	GenOn Delta Pittsburg Generating Station 94565	Pittsburg	221112	In-State Electricity Generation	Electricity Generation	GenOn Energy Management, LLC	1658667	132693	PM2.5	0.63503	38.039	-121.896
2012	100248	GenOn Delta Pittsburg Generating Station 94565	Pittsburg	221112	In-State Electricity Generation	Electricity Generation	GenOn Energy Management, LLC	1658667	132693	RSEI_TOTAL_TONS	NA	38.039	-121.896
2013	100248	GenOn Delta Pittsburg Generating Station 94565	Pittsburg	221112	In-State Electricity Generation	Electricity Generation	GenOn Energy Management, LLC	1658667	132693	CO2E_TOTAL	89574	38.039	-121.896
2013	100248	GenOn Delta Pittsburg Generating Station 94565	Pittsburg	221112	In-State Electricity Generation	Electricity Generation	GenOn Energy Management, LLC	1658667	132693	CO2E_COVERED	89574	38.039	-121.896
2013	100248	GenOn Delta Pittsburg Generating Station 94565	Pittsburg	221112	In-State Electricity Generation	Electricity Generation	GenOn Energy Management, LLC	1658667	132693	VOC	2.4494	38.039	-121.896
2013	100248	GenOn Delta Pittsburg Generating Station 94565	Pittsburg	221112	In-State Electricity Generation	Electricity Generation	GenOn Energy Management, LLC	1658667	132693	NOx	13.4263	38.039	-121.896
2013	100248	GenOn Delta Pittsburg Generating Station 94565	Pittsburg	221112	In-State Electricity Generation	Electricity Generation	GenOn Energy Management, LLC	1658667	132693	SOx	0.725748	38.039	-121.896
2013	100248	GenOn Delta Pittsburg Generating Station 94565	Pittsburg	221112	In-State Electricity Generation	Electricity Generation	GenOn Energy Management, LLC	1658667	132693	PM2.5	3.81018	38.039	-121.896
2013	100248	GenOn Delta Pittsburg Generating Station 94565	Pittsburg	221112	In-State Electricity Generation	Electricity Generation	GenOn Energy Management, LLC	1658667	132693	RSEI_TOTAL_TONS	NA	38.039	-121.896
2014	100248	GenOn Delta Pittsburg Generating Station 94565	Pittsburg	221112	In-State Electricity Generation	Electricity Generation	GenOn Energy Management, LLC	1658667	132693	CO2E_TOTAL	58152	38.039	-121.896
2014	100248	GenOn Delta Pittsburg Generating Station 94565	Pittsburg	221112	In-State Electricity Generation	Electricity Generation	GenOn Energy Management, LLC	1658667	132693	CO2E_COVERED	58152	38.039	-121.896
2014	100248	GenOn Delta Pittsburg Generating Station 94565	Pittsburg	221112	In-State Electricity Generation	Electricity Generation	GenOn Energy Management, LLC	1658667	132693	VOC	2.08653	38.039	-121.896
2014	100248	GenOn Delta Pittsburg Generating Station 94565	Pittsburg	221112	In-State Electricity Generation	Electricity Generation	GenOn Energy Management, LLC	1658667	132693	NOx	8.25538	38.039	-121.896
2014	100248	GenOn Delta Pittsburg Generating Station 94565	Pittsburg	221112	In-State Electricity Generation	Electricity Generation	GenOn Energy Management, LLC	1658667	132693	SOx	0.453593	38.039	-121.896
2014	100248	GenOn Delta Pittsburg Generating Station 94565	Pittsburg	221112	In-State Electricity Generation	Electricity Generation	GenOn Energy Management, LLC	1658667	132693	PM2.5	2.26796	38.039	-121.896
2014	100248	GenOn Delta Pittsburg Generating Station 94565	Pittsburg	221112	In-State Electricity Generation	Electricity Generation	GenOn Energy Management, LLC	1658667	132693	RSEI_TOTAL_TONS	NA	38.039	-121.896
2015	100248	GenOn Delta Pittsburg Generating Station 94565	Pittsburg	221112	In-State Electricity Generation	Electricity Generation	GenOn Energy Management, LLC	1658667	132693	CO2E_TOTAL	126880	38.039	-121.896
2015	100248	GenOn Delta Pittsburg Generating Station 94565	Pittsburg	221112	In-State Electricity Generation	Electricity Generation	GenOn Energy Management, LLC	1658667	132693	CO2E_COVERED	126880	38.039	-121.896
2015	100248	GenOn Delta Pittsburg Generating Station 94565	Pittsburg	221112	In-State Electricity Generation	Electricity Generation	GenOn Energy Management, LLC	1658667	132693	VOC	2.26796	38.039	-121.896
2015	100248	GenOn Delta Pittsburg Generating Station 94565	Pittsburg	221112	In-State Electricity Generation	Electricity Generation	GenOn Energy Management, LLC	1658667	132693	NOx	6.25958	38.039	-121.896
2015	100248	GenOn Delta Pittsburg Generating Station 94565	Pittsburg	221112	In-State Electricity Generation	Electricity Generation	GenOn Energy Management, LLC	1658667	132693	SOx	0.272155	38.039	-121.896
2015	100248	GenOn Delta Pittsburg Generating Station 94565	Pittsburg	221112	In-State Electricity Generation	Electricity Generation	GenOn Energy Management, LLC	1658667	132693	PM2.5	1.4515	38.039	-121.896
2015	100248	GenOn Delta Pittsburg Generating Station 94565	Pittsburg	221112	In-State Electricity Generation	Electricity Generation	GenOn Energy Management, LLC	1658667	132693	RSEI_TOTAL_TONS	NA	38.039	-121.896
2011	100252	Sacramento Municipal Utility District (SMUD) SCA	Sacramento	221112	Cogeneration	Cogeneration	Sacramento Municipal Utility District (SMUD)	5325449	250000	CO2E_TOTAL	322272	38.5308	-121.4
2011	100252	Sacramento Municipal Utility District (SMUD) SCA	Sacramento	221112	Cogeneration	Cogeneration	Sacramento Municipal Utility District (SMUD)	5325449	250000	CO2E_COVERED	322272	38.5308	-121.4
2011	100252	Sacramento Municipal Utility District (SMUD) SCA	Sacramento	221112	Cogeneration	Cogeneration	Sacramento Municipal Utility District (SMUD)	5325449	250000	VOC	6.89461	38.5308	-121.4
2011	100252	Sacramento Municipal Utility District (SMUD) SCA	Sacramento	221112	Cogeneration	Cogeneration	Sacramento Municipal Utility District (SMUD)	5325449	250000	NOx	18.9602	38.5308	-121.4
2011	100252	Sacramento Municipal Utility District (SMUD) SCA	Sacramento	221112	Cogeneration	Cogeneration	Sacramento Municipal Utility District (SMUD)	5325449	250000	SOx	1.63293	38.5308	-121.4
2011	100252	Sacramento Municipal Utility District (SMUD) SCA	Sacramento	221112	Cogeneration	Cogeneration	Sacramento Municipal Utility District (SMUD)	5325449	250000	PM2.5	14.6057	38.5308	-121.4
2011	100252	Sacramento Municipal Utility District (SMUD) SCA	Sacramento	221112	Cogeneration	Cogeneration	Sacramento Municipal Utility District (SMUD)	5325449	250000	RSEI_TOTAL_TONS	NA	38.5308	-121.4
2012	100252	Sacramento Municipal Utility District (SMUD) SCA	Sacramento	221112	Cogeneration	Cogeneration	Sacramento Municipal Utility District (SMUD)	5325449	250000	CO2E_TOTAL	367321	38.5308	-121.4
2012	100252	Sacramento Municipal Utility District (SMUD) SCA	Sacramento	221112	Cogeneration	Cogeneration	Sacramento Municipal Utility District (SMUD)	5325449	250000	CO2E_COVERED	367321	38.5308	-121.4
2012	100252	Sacramento Municipal Utility District (SMUD) SCA	Sacramento	221112	Cogeneration	Cogeneration	Sacramento Municipal Utility District (SMUD)	5325449	250000	VOC	8.25538	38.5308	-121.4
2012	100252	Sacramento Municipal Utility District (SMUD) SCA	Sacramento	221112	Cogeneration	Cogeneration	Sacramento Municipal Utility District (SMUD)	5325449	250000	NOx	22.7703	38.5308	-121.4
2012	100252	Sacramento Municipal Utility District (SMUD) SCA	Sacramento	221112	Cogeneration	Cogeneration	Sacramento Municipal Utility District (SMUD)	5325449	250000	SOx	1.90509	38.5308	-121.4
2012	100252	Sacramento Municipal Utility District (SMUD) SCA	Sacramento	221112	Cogeneration	Cogeneration	Sacramento Municipal Utility District (SMUD)	5325449	250000	PM2.5	16.6922	38.5308	-121.4
2012	100252	Sacramento Municipal Utility District (SMUD) SCA	Sacramento	221112	Cogeneration	Cogeneration	Sacramento Municipal Utility District (SMUD)	5325449	250000	RSEI_TOTAL_TONS	NA	38.5308	-121.4
2013	100252	Sacramento Municipal Utility District (SMUD) SCA	Sacramento	221112	Cogeneration	Cogeneration	Sacramento Municipal Utility District (SMUD)	5325449	250000	CO2E_TOTAL	399191	38.5308	-121.4
2013	100252	Sacramento Municipal Utility District (SMUD) SCA	Sacramento	221112	Cogeneration	Cogeneration	Sacramento Municipal Utility District (SMUD)	5325449	250000	CO2E_COVERED	399191	38.5308	-121.4
2013	100252	Sacramento Municipal Utility District (SMUD) SCA	Sacramento	221112	Cogeneration	Cogeneration	Sacramento Municipal Utility District (SMUD)	5325449	250000	VOC	8.98113	38.5308	-121.4
2013	100252	Sacramento Municipal Utility District (SMUD) SCA	Sacramento	221112	Cogeneration	Cogeneration	Sacramento Municipal Utility District (SMUD)	5325449	250000	NOx	24.4033	38.5308	-121.4
2013	100252	Sacramento Municipal Utility District (SMUD) SCA	Sacramento	221112	Cogeneration	Cogeneration	Sacramento Municipal Utility District (SMUD)	5325449	250000	SOx	1.99581	38.5308	-121.4
2013	100252	Sacramento Municipal Utility District (SMUD) SCA	Sacramento	221112	Cogeneration	Cogeneration	Sacramento Municipal Utility District (SMUD)	5325449	250000	PM2.5	18.3251	38.5308	-121.4
2013	100252	Sacramento Municipal Utility District (SMUD) SCA	Sacramento	221112	Cogeneration	Cogeneration	Sacramento Municipal Utility District (SMUD)	5325449	250000	RSEI_TOTAL_TONS	NA	38.5308	-121.4
2014	100252	Sacramento Municipal Utility District (SMUD) SCA	Sacramento	221112	Cogeneration	Cogeneration	Sacramento Municipal Utility District (SMUD)	5325449	250000	CO2E_TOTAL	380882	38.5308	-121.4
2014	100252	Sacramento Municipal Utility District (SMUD) SCA	Sacramento	221112	Cogeneration	Cogeneration	Sacramento Municipal Utility District (SMUD)	5325449	250000	CO2E_COVERED	380882	38.5308	-121.4
2014	100252	Sacramento Municipal Utility District (SMUD) SCA	Sacramento	221112	Cogeneration	Cogeneration	Sacramento Municipal Utility District (SMUD)	5325449	250000	VOC	1.63293	38.5308	-121.4
2014	100252	Sacramento Municipal Utility District (SMUD) SCA	Sacramento	221112	Cogeneration	Cogeneration	Sacramento Municipal Utility District (SMUD)	5325449	250000	NOx	23.5868	38.5308	-121.4
2014	100252	Sacramento Municipal Utility District (SMUD) SCA	Sacramento	221112	Cogeneration	Cogeneration	Sacramento Municipal Utility District (SMUD)	5325449	250000	SOx	1.90509	38.5308	-121.4
2014	100252	Sacramento Municipal Utility District (SMUD) SCA	Sacramento	221112	Cogeneration	Cogeneration	Sacramento Municipal Utility District (SMUD)	5325449	250000	PM2.5	3.35658	38.5308	-121.4
2014	100252	Sacramento Municipal Utility District (SMUD) SCA	Sacramento	221112	Cogeneration	Cogeneration	Sacramento Municipal Utility District (SMUD)	5325449	250000	RSEI_TOTAL_TONS	NA	38.5308	-121.4
2015	100252	Sacramento Municipal Utility District (SMUD) SCA	Sacramento	221112	Cogeneration	Cogeneration	Sacramento Municipal Utility District (SMUD)	5325449	250000	CO2E_TOTAL	390777	38.5308	-121.4
2015	100252	Sacramento Municipal Utility District (SMUD) SCA	Sacramento	221112	Cogeneration	Cogeneration	Sacramento Municipal Utility District (SMUD)	5325449	250000	CO2E_COVERED	390777	38.5308	-121.4
2015	100252	Sacramento Municipal Utility District (SMUD) SCA	Sacramento	221112	Cogeneration	Cogeneration	Sacramento Municipal Utility District (SMUD)	5325449	250000	VOC	8.89041	38.5308	-121.4
2015	100252	Sacramento Municipal Utility District (SMUD) SCA	Sacramento	221112	Cogeneration	Cogeneration	Sacramento Municipal Utility District (SMUD)	5325449	250000	NOx	24.7662	38.5308	-121.4
2015	100252	Sacramento Municipal Utility District (SMUD) SCA	Sacramento	221112	Cogeneration	Cogeneration	Sacramento Municipal Utility District (SMUD)	5325449	250000	SOx	1.99581	38.5308	-121.4
2015	100252	Sacramento Municipal Utility District (SMUD) SCA	Sacramento	221112	Cogeneration	Cogeneration	Sacramento Municipal Utility District (SMUD)	5325449	250000	PM2.5	18.053	38.5308	-121.4
2015	100252	Sacramento Municipal Utility District (SMUD) SCA	Sacramento	221112	Cogeneration	Cogeneration	Sacramento Municipal Utility District (SMUD)	5325449	250000	RSEI_TOTAL_TONS	NA	38.5308	-121.4
2011	100256	Redding Electric Utility - Redding Power Generation	Redding	221112	In-State Electricity Generation	Electricity Generation	Redding Electric Utility	414901	0	CO2E_TOTAL	31968	40.5096	-122.424
2011	100256	Redding Electric Utility - Redding Power Generation	Redding	221112	In-State Electricity Generation	Electricity Generation	Redding Electric Utility	414901	0	CO2E_COVERED	31968	40.5096	-122.424
2011	100256	Redding Electric Utility - Redding Power Generation	Redding	221112	In-State Electricity Generation	Electricity Generation	Redding Electric Utility	414901	0	VOC	0.362874	40.5096	-122.424
2011	100256	Redding Electric Utility - Redding Power Generation	Redding	221112	In-State Electricity Generation	Electricity Generation	Redding Electric Utility	414901	0	NOx	1.36078	40.5096	-122.424
2011	100256	Redding Electric Utility - Redding Power Generation	Redding	221112	In-State Electricity Generation	Electricity Generation	Redding Electric Utility	414901	0	SOx	0.181437	40.5096	-122.424
2011	100256	Redding Electric Utility - Redding Power Generation	Redding	221112	In-State Electricity Generation	Electricity Generation	Redding Electric Utility	414901	0	PM2.5	0.544311	40.5096	-122.424
2011	100256	Redding Electric Utility - Redding Power Generation	Redding	221112	In-State Electricity Generation	Electricity Generation	Redding Electric Utility	414901	0	RSEI_TOTAL_TONS	NA	40.5096	-122.424
2012	100256	Redding Electric Utility - Redding Power Generation	Redding	221112	In-State Electricity Generation	Electricity Generation	Redding Electric Utility	414901	0	CO2E_TOTAL	33874	40.5096	-122.424
2012	100256	Redding Electric Utility - Redding Power Generation	Redding	221112	In-State Electricity Generation	Electricity Generation	Redding Electric Utility	414901	0	CO2E_COVERED	33874	40.5096	-122.424
2012	100256	Redding Electric Utility - Redding Power Generation	Redding	221112	In-State Electricity Generation	Electricity Generation	Redding Electric Utility	414901	0	VOC	0.453593	40.5096	-122.424
2012	100256	Redding Electric Utility - Redding Power Generation	Redding	221112	In-State Electricity Generation	Electricity Generation	Redding Electric Utility	414901	0	NOx	1.81437	40.5096	-122.424
2012	100256	Redding Electric Utility - Redding Power Generation	Redding	221112	In-State Electricity Generation	Electricity Generation	Redding Electric Utility	414901	0	SOx	0.0907185	40.5096	-122.424
2012	100256	Redding Electric Utility - Redding Power Generation	Redding	221112	In-State Electricity Generation	Electricity Generation	Redding Electric Utility	414901	0	PM2.5	0.544311	40.5096	-122.424
2012	100256	Redding Electric Utility - Redding Power Generation	Redding	221112	In-State Electricity Generation	Electricity Generation	Redding Electric Utility	414901	0	RSEI_TOTAL_TONS	NA	40.5096	-122.424
2013	100256	Redding Electric Utility - Redding Power Generation	Redding	221112	In-State Electricity Generation	Electricity Generation	Redding Electric Utility	414901	0	CO2E_TOTAL	69374	40.5096	-122.424
2013	100256	Redding Electric Utility - Redding Power Generation	Redding	221112	In-State Electricity Generation	Electricity Generation	Redding Electric Utility	414901	0	CO2E_COVERED	69374	40.5096	-122.424
2013	100256	Redding Electric Utility - Redding Power Generation	Redding	221112	In-State Electricity Generation	Electricity Generation	Redding Electric Utility	414901	0	VOC	0.816466	40.5096	-122.424
2013	100256	Redding Electric Utility - Redding Power Generation	Redding	221112	In-State Electricity Generation	Electricity Generation	Redding Electric Utility	414901	0	NOx	3.17515	40.5096	-122.424
2013	100256	Redding Electric Utility - Redding Power Generation	Redding	221112	In-State Electricity Generation	Electricity Generation	Redding Electric Utility	414901	0	SOx	0.362874	40.5096	-122.424
2013	100256	Redding Electric Utility - Redding Power Generation	Redding	221112	In-State Electricity Generation	Electricity Generation	Redding Electric Utility	414901	0	PM2.5	1.17934	40.5096	-122.424
2013	100256	Redding Electric Utility - Redding Power Generation	Redding	221112	In-State Electricity Generation	Electricity Generation	Redding Electric Utility	414901	0	RSEI_TOTAL_TONS	NA	40.5096	-122.424
2014	100256	Redding Electric Utility - Redding Power Generation	Redding	221112	In-State Electricity Generation	Electricity Generation	Redding Electric Utility	414901	0	CO2E_TOTAL	119974	40.5096	-122.424
2014	100256	Redding Electric Utility - Redding Power Generation	Redding	221112	In-State Electricity Generation	Electricity Generation	Redding Electric Utility	414901	0	CO2E_COVERED	119974	40.5096	-122.424
2014	100256	Redding Electric Utility - Redding Power Generation	Redding	221112	In-State Electricity Generation	Electricity Generation	Redding Electric Utility	414901	0	VOC	0.907185	40.5096	-122.424
2014	100256	Redding Electric Utility - Redding Power Generation	Redding	221112	In-State Electricity Generation	Electricity Generation	Redding Electric Utility	414901	0	NOx	3.81018	40.5096	-122.424
2014	100256	Redding Electric Utility - Redding Power Generation	Redding	221112	In-State Electricity Generation	Electricity Generation	Redding Electric Utility	414901	0	SOx	1.08862	40.5096	-122.424
2014	100256	Redding Electric Utility - Redding Power Generation	Redding	221112	In-State Electricity Generation	Electricity Generation	Redding Electric Utility	414901	0	PM2.5	2.72155	40.5096	-122.424
2014	100256	Redding Electric Utility - Redding Power Generation	Redding	221112	In-State Electricity Generation	Electricity Generation	Redding Electric Utility	414901	0	RSEI_TOTAL_TONS	NA	40.5096	-122.424
2015	100256	Redding Electric Utility - Redding Power Generation	Redding	221112	In-State Electricity Generation	Electricity Generation	Redding Electric Utility	414901	0	CO2E_TOTAL	132171	40.5096	-122.424
2015	100256	Redding Electric Utility - Redding Power Generation	Redding	221112	In-State Electricity Generation	Electricity Generation	Redding Electric Utility	414901	0	CO2E_COVERED	132171	40.5096	-122.424
2015	100256	Redding Electric Utility - Redding Power Generation	Redding	221112	In-State Electricity Generation	Electricity Generation	Redding Electric Utility	414901	0	VOC	1.54221	40.5096	-122.424
2015	100256	Redding Electric Utility - Redding Power Generation	Redding	221112	In-State Electricity Generation	Electricity Generation	Redding Electric Utility	414901	0	NOx	4.53592	40.5096	-122.424
2015	100256	Redding Electric Utility - Redding Power Generation	Redding	221112	In-State Electricity Generation	Electricity Generation	Redding Electric Utility	414901	0	SOx	0.544311	40.5096	-122.424
2015	100256	Redding Electric Utility - Redding Power Generation	Redding	221112	In-State Electricity Generation	Electricity Generation	Redding Electric Utility	414901	0	PM2.5	1.90509	40.5096	-122.424
2015	100256	Redding Electric Utility - Redding Power Generation	Redding	221112	In-State Electricity Generation	Electricity Generation	Redding Electric Utility	414901	0	RSEI_TOTAL_TONS	NA	40.5096	-122.424
2011	100257	AES Redondo Beach LLC	Redondo Beach	221112	In-State Electricity Generation	Electricity Generation	AES Alamitos, LLC	3165177	150555	CO2E_TOTAL	314000	33.8503	-118.395
2011	100257	AES Redondo Beach LLC	Redondo Beach	221112	In-State Electricity Generation	Electricity Generation	AES Alamitos, LLC	3165177	150555	CO2E_COVERED	314000	33.8503	-118.395
2011	100257	AES Redondo Beach LLC	Redondo Beach	221112	In-State Electricity Generation	Electricity Generation	AES Alamitos, LLC	3165177	150555	VOC	11.1584	33.8503	-118.395
2011	100257	AES Redondo Beach LLC	Redondo Beach	221112	In-State Electricity Generation	Electricity Generation	AES Alamitos, LLC	3165177	150555	NOx	18.5066	33.8503	-118.395
2011	100257	AES Redondo Beach LLC	Redondo Beach	221112	In-State Electricity Generation	Electricity Generation	AES Alamitos, LLC	3165177	150555	SOx	1.17934	33.8503	-118.395
2011	100257	AES Redondo Beach LLC	Redondo Beach	221112	In-State Electricity Generation	Electricity Generation	AES Alamitos, LLC	3165177	150555	PM2.5	3.17515	33.8503	-118.395
2011	100257	AES Redondo Beach LLC	Redondo Beach	221112	In-State Electricity Generation	Electricity Generation	AES Alamitos, LLC	3165177	150555	RSEI_TOTAL_TONS	NA	33.8503	-118.395
2012	100257	AES Redondo Beach LLC	Redondo Beach	221112	In-State Electricity Generation	Electricity Generation	AES Alamitos, LLC	3165177	150555	CO2E_TOTAL	409478	33.8503	-118.395
2012	100257	AES Redondo Beach LLC	Redondo Beach	221112	In-State Electricity Generation	Electricity Generation	AES Alamitos, LLC	3165177	150555	CO2E_COVERED	409478	33.8503	-118.395
2012	100257	AES Redondo Beach LLC	Redondo Beach	221112	In-State Electricity Generation	Electricity Generation	AES Alamitos, LLC	3165177	150555	VOC	14.3335	33.8503	-118.395
2012	100257	AES Redondo Beach LLC	Redondo Beach	221112	In-State Electricity Generation	Electricity Generation	AES Alamitos, LLC	3165177	150555	NOx	26.9434	33.8503	-118.395
2012	100257	AES Redondo Beach LLC	Redondo Beach	221112	In-State Electricity Generation	Electricity Generation	AES Alamitos, LLC	3165177	150555	SOx	1.54221	33.8503	-118.395
2012	100257	AES Redondo Beach LLC	Redondo Beach	221112	In-State Electricity Generation	Electricity Generation	AES Alamitos, LLC	3165177	150555	PM2.5	4.8988	33.8503	-118.395
2012	100257	AES Redondo Beach LLC	Redondo Beach	221112	In-State Electricity Generation	Electricity Generation	AES Alamitos, LLC	3165177	150555	RSEI_TOTAL_TONS	NA	33.8503	-118.395
2013	100257	AES Redondo Beach LLC	Redondo Beach	221112	In-State Electricity Generation	Electricity Generation	AES Alamitos, LLC	3165177	150555	CO2E_TOTAL	223211	33.8503	-118.395
2013	100257	AES Redondo Beach LLC	Redondo Beach	221112	In-State Electricity Generation	Electricity Generation	AES Alamitos, LLC	3165177	150555	CO2E_COVERED	223211	33.8503	-118.395
2013	100257	AES Redondo Beach LLC	Redondo Beach	221112	In-State Electricity Generation	Electricity Generation	AES Alamitos, LLC	3165177	150555	VOC	7.62035	33.8503	-118.395
2013	100257	AES Redondo Beach LLC	Redondo Beach	221112	In-State Electricity Generation	Electricity Generation	AES Alamitos, LLC	3165177	150555	NOx	26.6712	33.8503	-118.395
2013	100257	AES Redondo Beach LLC	Redondo Beach	221112	In-State Electricity Generation	Electricity Generation	AES Alamitos, LLC	3165177	150555	SOx	0.816466	33.8503	-118.395
2013	100257	AES Redondo Beach LLC	Redondo Beach	221112	In-State Electricity Generation	Electricity Generation	AES Alamitos, LLC	3165177	150555	PM2.5	2.54012	33.8503	-118.395
2013	100257	AES Redondo Beach LLC	Redondo Beach	221112	In-State Electricity Generation	Electricity Generation	AES Alamitos, LLC	3165177	150555	RSEI_TOTAL_TONS	NA	33.8503	-118.395
2014	100257	AES Redondo Beach LLC	Redondo Beach	221112	In-State Electricity Generation	Electricity Generation	AES Alamitos, LLC	3165177	150555	CO2E_TOTAL	177457	33.8503	-118.395
2014	100257	AES Redondo Beach LLC	Redondo Beach	221112	In-State Electricity Generation	Electricity Generation	AES Alamitos, LLC	3165177	150555	CO2E_COVERED	177457	33.8503	-118.395
2014	100257	AES Redondo Beach LLC	Redondo Beach	221112	In-State Electricity Generation	Electricity Generation	AES Alamitos, LLC	3165177	150555	VOC	7.89251	33.8503	-118.395
2014	100257	AES Redondo Beach LLC	Redondo Beach	221112	In-State Electricity Generation	Electricity Generation	AES Alamitos, LLC	3165177	150555	NOx	13.9706	33.8503	-118.395
2014	100257	AES Redondo Beach LLC	Redondo Beach	221112	In-State Electricity Generation	Electricity Generation	AES Alamitos, LLC	3165177	150555	SOx	0.725748	33.8503	-118.395
2014	100257	AES Redondo Beach LLC	Redondo Beach	221112	In-State Electricity Generation	Electricity Generation	AES Alamitos, LLC	3165177	150555	PM2.5	2.81227	33.8503	-118.395
2014	100257	AES Redondo Beach LLC	Redondo Beach	221112	In-State Electricity Generation	Electricity Generation	AES Alamitos, LLC	3165177	150555	RSEI_TOTAL_TONS	NA	33.8503	-118.395
2015	100257	AES Redondo Beach LLC	Redondo Beach	221112	In-State Electricity Generation	Electricity Generation	AES Alamitos, LLC	3165177	150555	CO2E_TOTAL	318370	33.8503	-118.395
2015	100257	AES Redondo Beach LLC	Redondo Beach	221112	In-State Electricity Generation	Electricity Generation	AES Alamitos, LLC	3165177	150555	CO2E_COVERED	318370	33.8503	-118.395
2015	100257	AES Redondo Beach LLC	Redondo Beach	221112	In-State Electricity Generation	Electricity Generation	AES Alamitos, LLC	3165177	150555	VOC	20.8653	33.8503	-118.395
2015	100257	AES Redondo Beach LLC	Redondo Beach	221112	In-State Electricity Generation	Electricity Generation	AES Alamitos, LLC	3165177	150555	NOx	17.0551	33.8503	-118.395
2015	100257	AES Redondo Beach LLC	Redondo Beach	221112	In-State Electricity Generation	Electricity Generation	AES Alamitos, LLC	3165177	150555	SOx	1.27006	33.8503	-118.395
2015	100257	AES Redondo Beach LLC	Redondo Beach	221112	In-State Electricity Generation	Electricity Generation	AES Alamitos, LLC	3165177	150555	PM2.5	1.99581	33.8503	-118.395
2015	100257	AES Redondo Beach LLC	Redondo Beach	221112	In-State Electricity Generation	Electricity Generation	AES Alamitos, LLC	3165177	150555	RSEI_TOTAL_TONS	NA	33.8503	-118.395
2011	100259	Rhodia - Dominguez	Carson	325188	Other Combustion Source	Other Manufacturing	Eco Services Operations, LLC	61819	0	CO2E_TOTAL	32028	33.8431	-118.233
2011	100259	Rhodia - Dominguez	Carson	325188	Other Combustion Source	Other Manufacturing	Eco Services Operations, LLC	61819	0	CO2E_COVERED	32028	33.8431	-118.233
2011	100259	Rhodia - Dominguez	Carson	325188	Other Combustion Source	Other Manufacturing	Eco Services Operations, LLC	61819	0	VOC	0	33.8431	-118.233
2011	100259	Rhodia - Dominguez	Carson	325188	Other Combustion Source	Other Manufacturing	Eco Services Operations, LLC	61819	0	NOx	21.9539	33.8431	-118.233
2011	100259	Rhodia - Dominguez	Carson	325188	Other Combustion Source	Other Manufacturing	Eco Services Operations, LLC	61819	0	SOx	270.069	33.8431	-118.233
2011	100259	Rhodia - Dominguez	Carson	325188	Other Combustion Source	Other Manufacturing	Eco Services Operations, LLC	61819	0	PM2.5	5.98742	33.8431	-118.233
2011	100259	Rhodia - Dominguez	Carson	325188	Other Combustion Source	Other Manufacturing	Eco Services Operations, LLC	61819	0	RSEI_TOTAL_TONS	5.40365	33.8431	-118.233
2012	100259	Rhodia - Dominguez	Carson	325188	Other Combustion Source	Other Manufacturing	Eco Services Operations, LLC	61819	0	CO2E_TOTAL	36624	33.8431	-118.233
2012	100259	Rhodia - Dominguez	Carson	325188	Other Combustion Source	Other Manufacturing	Eco Services Operations, LLC	61819	0	CO2E_COVERED	36624	33.8431	-118.233
2012	100259	Rhodia - Dominguez	Carson	325188	Other Combustion Source	Other Manufacturing	Eco Services Operations, LLC	61819	0	VOC	0	33.8431	-118.233
2012	100259	Rhodia - Dominguez	Carson	325188	Other Combustion Source	Other Manufacturing	Eco Services Operations, LLC	61819	0	NOx	25.7641	33.8431	-118.233
2012	100259	Rhodia - Dominguez	Carson	325188	Other Combustion Source	Other Manufacturing	Eco Services Operations, LLC	61819	0	SOx	287.033	33.8431	-118.233
2012	100259	Rhodia - Dominguez	Carson	325188	Other Combustion Source	Other Manufacturing	Eco Services Operations, LLC	61819	0	PM2.5	4.08233	33.8431	-118.233
2012	100259	Rhodia - Dominguez	Carson	325188	Other Combustion Source	Other Manufacturing	Eco Services Operations, LLC	61819	0	RSEI_TOTAL_TONS	3.4396	33.8431	-118.233
2013	100259	Solvay - Dominguez	Carson	325188	Other Combustion Source	Other Manufacturing	Eco Services Operations, LLC	61819	0	CO2E_TOTAL	32085	33.8431	-118.233
2013	100259	Solvay - Dominguez	Carson	325188	Other Combustion Source	Other Manufacturing	Eco Services Operations, LLC	61819	0	CO2E_COVERED	32085	33.8431	-118.233
2013	100259	Solvay - Dominguez	Carson	325188	Other Combustion Source	Other Manufacturing	Eco Services Operations, LLC	61819	0	VOC	0	33.8431	-118.233
2013	100259	Solvay - Dominguez	Carson	325188	Other Combustion Source	Other Manufacturing	Eco Services Operations, LLC	61819	0	NOx	24.494	33.8431	-118.233
2013	100259	Solvay - Dominguez	Carson	325188	Other Combustion Source	Other Manufacturing	Eco Services Operations, LLC	61819	0	SOx	66.3152	33.8431	-118.233
2013	100259	Solvay - Dominguez	Carson	325188	Other Combustion Source	Other Manufacturing	Eco Services Operations, LLC	61819	0	PM2.5	5.62455	33.8431	-118.233
2013	100259	Solvay - Dominguez	Carson	325188	Other Combustion Source	Other Manufacturing	Eco Services Operations, LLC	61819	0	RSEI_TOTAL_TONS	5.24988	33.8431	-118.233
2014	100259	Eco Services - Dominguez	Carson	325188	Other Combustion Source	Other Manufacturing	Eco Services Operations, LLC	61819	0	CO2E_TOTAL	29734	33.8431	-118.233
2014	100259	Eco Services - Dominguez	Carson	325188	Other Combustion Source	Other Manufacturing	Eco Services Operations, LLC	61819	0	CO2E_COVERED	29734	33.8431	-118.233
2014	100259	Eco Services - Dominguez	Carson	325188	Other Combustion Source	Other Manufacturing	Eco Services Operations, LLC	61819	0	VOC	0.453593	33.8431	-118.233
2014	100259	Eco Services - Dominguez	Carson	325188	Other Combustion Source	Other Manufacturing	Eco Services Operations, LLC	61819	0	NOx	22.5889	33.8431	-118.233
2014	100259	Eco Services - Dominguez	Carson	325188	Other Combustion Source	Other Manufacturing	Eco Services Operations, LLC	61819	0	SOx	28.9392	33.8431	-118.233
2014	100259	Eco Services - Dominguez	Carson	325188	Other Combustion Source	Other Manufacturing	Eco Services Operations, LLC	61819	0	PM2.5	8.89041	33.8431	-118.233
2014	100259	Eco Services - Dominguez	Carson	325188	Other Combustion Source	Other Manufacturing	Eco Services Operations, LLC	61819	0	RSEI_TOTAL_TONS	8.89632	33.8431	-118.233
2015	100259	Eco Services - Dominguez	Carson	325188	Other Combustion Source	Other Manufacturing	Eco Services Operations, LLC	61819	0	CO2E_TOTAL	33961	33.8431	-118.233
2015	100259	Eco Services - Dominguez	Carson	325188	Other Combustion Source	Other Manufacturing	Eco Services Operations, LLC	61819	0	CO2E_COVERED	33960	33.8431	-118.233
2015	100259	Eco Services - Dominguez	Carson	325188	Other Combustion Source	Other Manufacturing	Eco Services Operations, LLC	61819	0	VOC	NA	33.8431	-118.233
2015	100259	Eco Services - Dominguez	Carson	325188	Other Combustion Source	Other Manufacturing	Eco Services Operations, LLC	61819	0	NOx	NA	33.8431	-118.233
2015	100259	Eco Services - Dominguez	Carson	325188	Other Combustion Source	Other Manufacturing	Eco Services Operations, LLC	61819	0	SOx	NA	33.8431	-118.233
2015	100259	Eco Services - Dominguez	Carson	325188	Other Combustion Source	Other Manufacturing	Eco Services Operations, LLC	61819	0	PM2.5	NA	33.8431	-118.233
2015	100259	Eco Services - Dominguez	Carson	325188	Other Combustion Source	Other Manufacturing	Eco Services Operations, LLC	61819	0	RSEI_TOTAL_TONS	3.34117	33.8431	-118.233
2011	100263	SRI International Cogen Project	Menlo Park	221112	Cogeneration	Cogeneration	SRI International Cogen Project	51658	0	CO2E_TOTAL	26991	37.458	-122.176
2011	100263	SRI International Cogen Project	Menlo Park	221112	Cogeneration	Cogeneration	SRI International Cogen Project	51658	0	CO2E_COVERED	26991	37.458	-122.176
2011	100263	SRI International Cogen Project	Menlo Park	221112	Cogeneration	Cogeneration	SRI International Cogen Project	51658	0	VOC	0.997904	37.458	-122.176
2011	100263	SRI International Cogen Project	Menlo Park	221112	Cogeneration	Cogeneration	SRI International Cogen Project	51658	0	NOx	18.1437	37.458	-122.176
2011	100263	SRI International Cogen Project	Menlo Park	221112	Cogeneration	Cogeneration	SRI International Cogen Project	51658	0	SOx	0.0907185	37.458	-122.176
2011	100263	SRI International Cogen Project	Menlo Park	221112	Cogeneration	Cogeneration	SRI International Cogen Project	51658	0	PM2.5	2.72155	37.458	-122.176
2011	100263	SRI International Cogen Project	Menlo Park	221112	Cogeneration	Cogeneration	SRI International Cogen Project	51658	0	RSEI_TOTAL_TONS	NA	37.458	-122.176
2012	100263	SRI International Cogen Project	Menlo Park	221112	Cogeneration	Cogeneration	SRI International Cogen Project	51658	0	CO2E_TOTAL	26202	37.458	-122.176
2012	100263	SRI International Cogen Project	Menlo Park	221112	Cogeneration	Cogeneration	SRI International Cogen Project	51658	0	CO2E_COVERED	26202	37.458	-122.176
2012	100263	SRI International Cogen Project	Menlo Park	221112	Cogeneration	Cogeneration	SRI International Cogen Project	51658	0	VOC	0.997904	37.458	-122.176
2012	100263	SRI International Cogen Project	Menlo Park	221112	Cogeneration	Cogeneration	SRI International Cogen Project	51658	0	NOx	18.1437	37.458	-122.176
2012	100263	SRI International Cogen Project	Menlo Park	221112	Cogeneration	Cogeneration	SRI International Cogen Project	51658	0	SOx	0.0907185	37.458	-122.176
2012	100263	SRI International Cogen Project	Menlo Park	221112	Cogeneration	Cogeneration	SRI International Cogen Project	51658	0	PM2.5	2.72155	37.458	-122.176
2012	100263	SRI International Cogen Project	Menlo Park	221112	Cogeneration	Cogeneration	SRI International Cogen Project	51658	0	RSEI_TOTAL_TONS	NA	37.458	-122.176
2013	100263	SRI International Cogen Project	Menlo Park	221112	Cogeneration	Cogeneration	SRI International Cogen Project	51658	0	CO2E_TOTAL	26488	37.458	-122.176
2013	100263	SRI International Cogen Project	Menlo Park	221112	Cogeneration	Cogeneration	SRI International Cogen Project	51658	0	CO2E_COVERED	26488	37.458	-122.176
2013	100263	SRI International Cogen Project	Menlo Park	221112	Cogeneration	Cogeneration	SRI International Cogen Project	51658	0	VOC	0.997904	37.458	-122.176
2013	100263	SRI International Cogen Project	Menlo Park	221112	Cogeneration	Cogeneration	SRI International Cogen Project	51658	0	NOx	17.8715	37.458	-122.176
2013	100263	SRI International Cogen Project	Menlo Park	221112	Cogeneration	Cogeneration	SRI International Cogen Project	51658	0	SOx	0.0907185	37.458	-122.176
2013	100263	SRI International Cogen Project	Menlo Park	221112	Cogeneration	Cogeneration	SRI International Cogen Project	51658	0	PM2.5	2.63084	37.458	-122.176
2013	100263	SRI International Cogen Project	Menlo Park	221112	Cogeneration	Cogeneration	SRI International Cogen Project	51658	0	RSEI_TOTAL_TONS	NA	37.458	-122.176
2014	100263	SRI International Cogen Project	Menlo Park	221112	Cogeneration	Cogeneration	SRI International Cogen Project	51658	0	CO2E_TOTAL	25170	37.458	-122.176
2014	100263	SRI International Cogen Project	Menlo Park	221112	Cogeneration	Cogeneration	SRI International Cogen Project	51658	0	CO2E_COVERED	25170	37.458	-122.176
2014	100263	SRI International Cogen Project	Menlo Park	221112	Cogeneration	Cogeneration	SRI International Cogen Project	51658	0	VOC	0.997904	37.458	-122.176
2014	100263	SRI International Cogen Project	Menlo Park	221112	Cogeneration	Cogeneration	SRI International Cogen Project	51658	0	NOx	18.5066	37.458	-122.176
2014	100263	SRI International Cogen Project	Menlo Park	221112	Cogeneration	Cogeneration	SRI International Cogen Project	51658	0	SOx	0.0907185	37.458	-122.176
2014	100263	SRI International Cogen Project	Menlo Park	221112	Cogeneration	Cogeneration	SRI International Cogen Project	51658	0	PM2.5	2.72155	37.458	-122.176
2014	100263	SRI International Cogen Project	Menlo Park	221112	Cogeneration	Cogeneration	SRI International Cogen Project	51658	0	RSEI_TOTAL_TONS	NA	37.458	-122.176
2015	100263	SRI International Cogen Project	Menlo Park	221112	Cogeneration	Cogeneration	SRI International Cogen Project	51658	0	CO2E_TOTAL	22145	37.458	-122.176
2015	100263	SRI International Cogen Project	Menlo Park	221112	Cogeneration	Cogeneration	SRI International Cogen Project	51658	0	CO2E_COVERED	22145	37.458	-122.176
2015	100263	SRI International Cogen Project	Menlo Park	221112	Cogeneration	Cogeneration	SRI International Cogen Project	51658	0	VOC	7.89251	37.458	-122.176
2015	100263	SRI International Cogen Project	Menlo Park	221112	Cogeneration	Cogeneration	SRI International Cogen Project	51658	0	NOx	17.5994	37.458	-122.176
2015	100263	SRI International Cogen Project	Menlo Park	221112	Cogeneration	Cogeneration	SRI International Cogen Project	51658	0	SOx	0.0907185	37.458	-122.176
2015	100263	SRI International Cogen Project	Menlo Park	221112	Cogeneration	Cogeneration	SRI International Cogen Project	51658	0	PM2.5	2.63084	37.458	-122.176
2015	100263	SRI International Cogen Project	Menlo Park	221112	Cogeneration	Cogeneration	SRI International Cogen Project	51658	0	RSEI_TOTAL_TONS	NA	37.458	-122.176
2011	100283	Ripon Cogeneration LLC Ripon Facility	Ripon	221112	Cogeneration	Cogeneration	AltaGas Power Holdings (U.S.), Inc.	1625525	110377	CO2E_TOTAL	60906	37.7313	-121.116
2011	100283	Ripon Cogeneration LLC Ripon Facility	Ripon	221112	Cogeneration	Cogeneration	AltaGas Power Holdings (U.S.), Inc.	1625525	110377	CO2E_COVERED	60906	37.7313	-121.116
2011	100283	Ripon Cogeneration LLC Ripon Facility	Ripon	221112	Cogeneration	Cogeneration	AltaGas Power Holdings (U.S.), Inc.	1625525	110377	VOC	1.08862	37.7313	-121.116
2011	100283	Ripon Cogeneration LLC Ripon Facility	Ripon	221112	Cogeneration	Cogeneration	AltaGas Power Holdings (U.S.), Inc.	1625525	110377	NOx	8.07395	37.7313	-121.116
2011	100283	Ripon Cogeneration LLC Ripon Facility	Ripon	221112	Cogeneration	Cogeneration	AltaGas Power Holdings (U.S.), Inc.	1625525	110377	SOx	1.81437	37.7313	-121.116
2011	100283	Ripon Cogeneration LLC Ripon Facility	Ripon	221112	Cogeneration	Cogeneration	AltaGas Power Holdings (U.S.), Inc.	1625525	110377	PM2.5	3.4473	37.7313	-121.116
2011	100283	Ripon Cogeneration LLC Ripon Facility	Ripon	221112	Cogeneration	Cogeneration	AltaGas Power Holdings (U.S.), Inc.	1625525	110377	RSEI_TOTAL_TONS	NA	37.7313	-121.116
2012	100283	Ripon Cogeneration LLC Ripon Facility	Ripon	221112	Cogeneration	Cogeneration	AltaGas Power Holdings (U.S.), Inc.	1625525	110377	CO2E_TOTAL	66725	37.7313	-121.116
2012	100283	Ripon Cogeneration LLC Ripon Facility	Ripon	221112	Cogeneration	Cogeneration	AltaGas Power Holdings (U.S.), Inc.	1625525	110377	CO2E_COVERED	66725	37.7313	-121.116
2012	100283	Ripon Cogeneration LLC Ripon Facility	Ripon	221112	Cogeneration	Cogeneration	AltaGas Power Holdings (U.S.), Inc.	1625525	110377	VOC	3.08443	37.7313	-121.116
2012	100283	Ripon Cogeneration LLC Ripon Facility	Ripon	221112	Cogeneration	Cogeneration	AltaGas Power Holdings (U.S.), Inc.	1625525	110377	NOx	20.7745	37.7313	-121.116
2012	100283	Ripon Cogeneration LLC Ripon Facility	Ripon	221112	Cogeneration	Cogeneration	AltaGas Power Holdings (U.S.), Inc.	1625525	110377	SOx	4.98952	37.7313	-121.116
2012	100283	Ripon Cogeneration LLC Ripon Facility	Ripon	221112	Cogeneration	Cogeneration	AltaGas Power Holdings (U.S.), Inc.	1625525	110377	PM2.5	9.61616	37.7313	-121.116
2012	100283	Ripon Cogeneration LLC Ripon Facility	Ripon	221112	Cogeneration	Cogeneration	AltaGas Power Holdings (U.S.), Inc.	1625525	110377	RSEI_TOTAL_TONS	NA	37.7313	-121.116
2013	100283	Ripon Cogeneration LLC Ripon Facility	Ripon	221112	Cogeneration	Cogeneration	AltaGas Power Holdings (U.S.), Inc.	1625525	110377	CO2E_TOTAL	60158	37.7313	-121.116
2013	100283	Ripon Cogeneration LLC Ripon Facility	Ripon	221112	Cogeneration	Cogeneration	AltaGas Power Holdings (U.S.), Inc.	1625525	110377	CO2E_COVERED	60158	37.7313	-121.116
2013	100283	Ripon Cogeneration LLC Ripon Facility	Ripon	221112	Cogeneration	Cogeneration	AltaGas Power Holdings (U.S.), Inc.	1625525	110377	VOC	1.08862	37.7313	-121.116
2013	100283	Ripon Cogeneration LLC Ripon Facility	Ripon	221112	Cogeneration	Cogeneration	AltaGas Power Holdings (U.S.), Inc.	1625525	110377	NOx	5.71527	37.7313	-121.116
2013	100283	Ripon Cogeneration LLC Ripon Facility	Ripon	221112	Cogeneration	Cogeneration	AltaGas Power Holdings (U.S.), Inc.	1625525	110377	SOx	0.272155	37.7313	-121.116
2013	100283	Ripon Cogeneration LLC Ripon Facility	Ripon	221112	Cogeneration	Cogeneration	AltaGas Power Holdings (U.S.), Inc.	1625525	110377	PM2.5	3.35658	37.7313	-121.116
2013	100283	Ripon Cogeneration LLC Ripon Facility	Ripon	221112	Cogeneration	Cogeneration	AltaGas Power Holdings (U.S.), Inc.	1625525	110377	RSEI_TOTAL_TONS	NA	37.7313	-121.116
2014	100283	Ripon Cogeneration Facility	Ripon	221112	Cogeneration	Cogeneration	AltaGas Power Holdings (U.S.), Inc.	1625525	110377	CO2E_TOTAL	58547	37.7313	-121.116
2014	100283	Ripon Cogeneration Facility	Ripon	221112	Cogeneration	Cogeneration	AltaGas Power Holdings (U.S.), Inc.	1625525	110377	CO2E_COVERED	58547	37.7313	-121.116
2014	100283	Ripon Cogeneration Facility	Ripon	221112	Cogeneration	Cogeneration	AltaGas Power Holdings (U.S.), Inc.	1625525	110377	VOC	0.181437	37.7313	-121.116
2014	100283	Ripon Cogeneration Facility	Ripon	221112	Cogeneration	Cogeneration	AltaGas Power Holdings (U.S.), Inc.	1625525	110377	NOx	7.71107	37.7313	-121.116
2014	100283	Ripon Cogeneration Facility	Ripon	221112	Cogeneration	Cogeneration	AltaGas Power Holdings (U.S.), Inc.	1625525	110377	SOx	0.272155	37.7313	-121.116
2014	100283	Ripon Cogeneration Facility	Ripon	221112	Cogeneration	Cogeneration	AltaGas Power Holdings (U.S.), Inc.	1625525	110377	PM2.5	3.26587	37.7313	-121.116
2014	100283	Ripon Cogeneration Facility	Ripon	221112	Cogeneration	Cogeneration	AltaGas Power Holdings (U.S.), Inc.	1625525	110377	RSEI_TOTAL_TONS	NA	37.7313	-121.116
2015	100283	AltaGas Ripon Energy Inc.	Ripon	221112	Cogeneration	Cogeneration	AltaGas Power Holdings (U.S.), Inc.	1625525	110377	CO2E_TOTAL	24547	37.7313	-121.116
2015	100283	AltaGas Ripon Energy Inc.	Ripon	221112	Cogeneration	Cogeneration	AltaGas Power Holdings (U.S.), Inc.	1625525	110377	CO2E_COVERED	24547	37.7313	-121.116
2015	100283	AltaGas Ripon Energy Inc.	Ripon	221112	Cogeneration	Cogeneration	AltaGas Power Holdings (U.S.), Inc.	1625525	110377	VOC	0.0907185	37.7313	-121.116
2015	100283	AltaGas Ripon Energy Inc.	Ripon	221112	Cogeneration	Cogeneration	AltaGas Power Holdings (U.S.), Inc.	1625525	110377	NOx	4.98952	37.7313	-121.116
2015	100283	AltaGas Ripon Energy Inc.	Ripon	221112	Cogeneration	Cogeneration	AltaGas Power Holdings (U.S.), Inc.	1625525	110377	SOx	0.181437	37.7313	-121.116
2015	100283	AltaGas Ripon Energy Inc.	Ripon	221112	Cogeneration	Cogeneration	AltaGas Power Holdings (U.S.), Inc.	1625525	110377	PM2.5	2.17724	37.7313	-121.116
2015	100283	AltaGas Ripon Energy Inc.	Ripon	221112	Cogeneration	Cogeneration	AltaGas Power Holdings (U.S.), Inc.	1625525	110377	RSEI_TOTAL_TONS	NA	37.7313	-121.116
2011	100296	McKittrick Limited	McKittrick	221112	Cogeneration	Cogeneration	McKittrick Limited	137608	11008	CO2E_TOTAL	166520	35.3193	-119.662
2011	100296	McKittrick Limited	McKittrick	221112	Cogeneration	Cogeneration	McKittrick Limited	137608	11008	CO2E_COVERED	166520	35.3193	-119.662
2011	100296	McKittrick Limited	McKittrick	221112	Cogeneration	Cogeneration	McKittrick Limited	137608	11008	VOC	2.08653	35.3193	-119.662
2011	100296	McKittrick Limited	McKittrick	221112	Cogeneration	Cogeneration	McKittrick Limited	137608	11008	NOx	15.0593	35.3193	-119.662
2011	100296	McKittrick Limited	McKittrick	221112	Cogeneration	Cogeneration	McKittrick Limited	137608	11008	SOx	0.181437	35.3193	-119.662
2011	100296	McKittrick Limited	McKittrick	221112	Cogeneration	Cogeneration	McKittrick Limited	137608	11008	PM2.5	2.99371	35.3193	-119.662
2011	100296	McKittrick Limited	McKittrick	221112	Cogeneration	Cogeneration	McKittrick Limited	137608	11008	RSEI_TOTAL_TONS	NA	35.3193	-119.662
2012	100296	McKittrick Limited	McKittrick	221112	Cogeneration	Cogeneration	McKittrick Limited	137608	11008	CO2E_TOTAL	67511	35.3193	-119.662
2012	100296	McKittrick Limited	McKittrick	221112	Cogeneration	Cogeneration	McKittrick Limited	137608	11008	CO2E_COVERED	67511	35.3193	-119.662
2012	100296	McKittrick Limited	McKittrick	221112	Cogeneration	Cogeneration	McKittrick Limited	137608	11008	VOC	0.0907185	35.3193	-119.662
2012	100296	McKittrick Limited	McKittrick	221112	Cogeneration	Cogeneration	McKittrick Limited	137608	11008	NOx	6.80389	35.3193	-119.662
2012	100296	McKittrick Limited	McKittrick	221112	Cogeneration	Cogeneration	McKittrick Limited	137608	11008	SOx	0.0907185	35.3193	-119.662
2012	100296	McKittrick Limited	McKittrick	221112	Cogeneration	Cogeneration	McKittrick Limited	137608	11008	PM2.5	1.17934	35.3193	-119.662
2012	100296	McKittrick Limited	McKittrick	221112	Cogeneration	Cogeneration	McKittrick Limited	137608	11008	RSEI_TOTAL_TONS	NA	35.3193	-119.662
2013	100296	McKittrick Limited	McKittrick	221112	Cogeneration	Cogeneration	McKittrick Limited	137608	11008	CO2E_TOTAL	69979	35.3193	-119.662
2013	100296	McKittrick Limited	McKittrick	221112	Cogeneration	Cogeneration	McKittrick Limited	137608	11008	CO2E_COVERED	69979	35.3193	-119.662
2013	100296	McKittrick Limited	McKittrick	221112	Cogeneration	Cogeneration	McKittrick Limited	137608	11008	VOC	0.816466	35.3193	-119.662
2013	100296	McKittrick Limited	McKittrick	221112	Cogeneration	Cogeneration	McKittrick Limited	137608	11008	NOx	7.43892	35.3193	-119.662
2013	100296	McKittrick Limited	McKittrick	221112	Cogeneration	Cogeneration	McKittrick Limited	137608	11008	SOx	3.17515	35.3193	-119.662
2013	100296	McKittrick Limited	McKittrick	221112	Cogeneration	Cogeneration	McKittrick Limited	137608	11008	PM2.5	1.27006	35.3193	-119.662
2013	100296	McKittrick Limited	McKittrick	221112	Cogeneration	Cogeneration	McKittrick Limited	137608	11008	RSEI_TOTAL_TONS	NA	35.3193	-119.662
2014	100296	McKittrick Limited	McKittrick	221112	Cogeneration	Cogeneration	McKittrick Limited	137608	11008	CO2E_TOTAL	67629	35.3193	-119.662
2014	100296	McKittrick Limited	McKittrick	221112	Cogeneration	Cogeneration	McKittrick Limited	137608	11008	CO2E_COVERED	67629	35.3193	-119.662
2014	100296	McKittrick Limited	McKittrick	221112	Cogeneration	Cogeneration	McKittrick Limited	137608	11008	VOC	0.725748	35.3193	-119.662
2014	100296	McKittrick Limited	McKittrick	221112	Cogeneration	Cogeneration	McKittrick Limited	137608	11008	NOx	7.3482	35.3193	-119.662
2014	100296	McKittrick Limited	McKittrick	221112	Cogeneration	Cogeneration	McKittrick Limited	137608	11008	SOx	3.08443	35.3193	-119.662
2014	100296	McKittrick Limited	McKittrick	221112	Cogeneration	Cogeneration	McKittrick Limited	137608	11008	PM2.5	1.27006	35.3193	-119.662
2014	100296	McKittrick Limited	McKittrick	221112	Cogeneration	Cogeneration	McKittrick Limited	137608	11008	RSEI_TOTAL_TONS	NA	35.3193	-119.662
2015	100296	McKittrick Limited	McKittrick	221112	Cogeneration	Cogeneration	McKittrick Limited	137608	11008	CO2E_TOTAL	30568	35.3193	-119.662
2015	100296	McKittrick Limited	McKittrick	221112	Cogeneration	Cogeneration	McKittrick Limited	137608	11008	CO2E_COVERED	30568	35.3193	-119.662
2015	100296	McKittrick Limited	McKittrick	221112	Cogeneration	Cogeneration	McKittrick Limited	137608	11008	VOC	0.362874	35.3193	-119.662
2015	100296	McKittrick Limited	McKittrick	221112	Cogeneration	Cogeneration	McKittrick Limited	137608	11008	NOx	3.17515	35.3193	-119.662
2015	100296	McKittrick Limited	McKittrick	221112	Cogeneration	Cogeneration	McKittrick Limited	137608	11008	SOx	1.36078	35.3193	-119.662
2015	100296	McKittrick Limited	McKittrick	221112	Cogeneration	Cogeneration	McKittrick Limited	137608	11008	PM2.5	0.362874	35.3193	-119.662
2015	100296	McKittrick Limited	McKittrick	221112	Cogeneration	Cogeneration	McKittrick Limited	137608	11008	RSEI_TOTAL_TONS	NA	35.3193	-119.662
2011	100300	U.S. Borax 93516	Boron	212391	Other Combustion Source	Oil & Gas Production / Supplier	Rio Tinto Minerals, Inc.	636082	28000	CO2E_TOTAL	308227	35.0348	-117.699
2011	100300	U.S. Borax 93516	Boron	212391	Other Combustion Source	Oil & Gas Production / Supplier	Rio Tinto Minerals, Inc.	636082	28000	CO2E_COVERED	308227	35.0348	-117.699
2011	100300	U.S. Borax 93516	Boron	212391	Other Combustion Source	Oil & Gas Production / Supplier	Rio Tinto Minerals, Inc.	636082	28000	VOC	12.4284	35.0348	-117.699
2011	100300	U.S. Borax 93516	Boron	212391	Other Combustion Source	Oil & Gas Production / Supplier	Rio Tinto Minerals, Inc.	636082	28000	NOx	128.185	35.0348	-117.699
2011	100300	U.S. Borax 93516	Boron	212391	Other Combustion Source	Oil & Gas Production / Supplier	Rio Tinto Minerals, Inc.	636082	28000	SOx	1.54221	35.0348	-117.699
2011	100300	U.S. Borax 93516	Boron	212391	Other Combustion Source	Oil & Gas Production / Supplier	Rio Tinto Minerals, Inc.	636082	28000	PM2.5	72.0305	35.0348	-117.699
2011	100300	U.S. Borax 93516	Boron	212391	Other Combustion Source	Oil & Gas Production / Supplier	Rio Tinto Minerals, Inc.	636082	28000	RSEI_TOTAL_TONS	NA	35.0348	-117.699
2012	100300	U.S. Borax 93516	Boron	212391	Other Combustion Source	Oil & Gas Production / Supplier	Rio Tinto Minerals, Inc.	636082	28000	CO2E_TOTAL	292048	35.0348	-117.699
2012	100300	U.S. Borax 93516	Boron	212391	Other Combustion Source	Oil & Gas Production / Supplier	Rio Tinto Minerals, Inc.	636082	28000	CO2E_COVERED	292048	35.0348	-117.699
2012	100300	U.S. Borax 93516	Boron	212391	Other Combustion Source	Oil & Gas Production / Supplier	Rio Tinto Minerals, Inc.	636082	28000	VOC	11.2491	35.0348	-117.699
2012	100300	U.S. Borax 93516	Boron	212391	Other Combustion Source	Oil & Gas Production / Supplier	Rio Tinto Minerals, Inc.	636082	28000	NOx	116.392	35.0348	-117.699
2012	100300	U.S. Borax 93516	Boron	212391	Other Combustion Source	Oil & Gas Production / Supplier	Rio Tinto Minerals, Inc.	636082	28000	SOx	1.4515	35.0348	-117.699
2012	100300	U.S. Borax 93516	Boron	212391	Other Combustion Source	Oil & Gas Production / Supplier	Rio Tinto Minerals, Inc.	636082	28000	PM2.5	68.6739	35.0348	-117.699
2012	100300	U.S. Borax 93516	Boron	212391	Other Combustion Source	Oil & Gas Production / Supplier	Rio Tinto Minerals, Inc.	636082	28000	RSEI_TOTAL_TONS	NA	35.0348	-117.699
2013	100300	U.S. Borax 93516	Boron	212391	Other Combustion Source	Oil & Gas Production / Supplier	Rio Tinto Minerals, Inc.	636082	28000	CO2E_TOTAL	310808	35.0348	-117.699
2013	100300	U.S. Borax 93516	Boron	212391	Other Combustion Source	Oil & Gas Production / Supplier	Rio Tinto Minerals, Inc.	636082	28000	CO2E_COVERED	310808	35.0348	-117.699
2013	100300	U.S. Borax 93516	Boron	212391	Other Combustion Source	Oil & Gas Production / Supplier	Rio Tinto Minerals, Inc.	636082	28000	VOC	13.8799	35.0348	-117.699
2013	100300	U.S. Borax 93516	Boron	212391	Other Combustion Source	Oil & Gas Production / Supplier	Rio Tinto Minerals, Inc.	636082	28000	NOx	158.395	35.0348	-117.699
2013	100300	U.S. Borax 93516	Boron	212391	Other Combustion Source	Oil & Gas Production / Supplier	Rio Tinto Minerals, Inc.	636082	28000	SOx	1.63293	35.0348	-117.699
2013	100300	U.S. Borax 93516	Boron	212391	Other Combustion Source	Oil & Gas Production / Supplier	Rio Tinto Minerals, Inc.	636082	28000	PM2.5	79.5601	35.0348	-117.699
2013	100300	U.S. Borax 93516	Boron	212391	Other Combustion Source	Oil & Gas Production / Supplier	Rio Tinto Minerals, Inc.	636082	28000	RSEI_TOTAL_TONS	NA	35.0348	-117.699
2014	100300	U.S. Borax 93516	Boron	212391	Other Combustion Source	Oil & Gas Production / Supplier	Rio Tinto Minerals, Inc.	636082	28000	CO2E_TOTAL	325274	35.0348	-117.699
2014	100300	U.S. Borax 93516	Boron	212391	Other Combustion Source	Oil & Gas Production / Supplier	Rio Tinto Minerals, Inc.	636082	28000	CO2E_COVERED	325274	35.0348	-117.699
2014	100300	U.S. Borax 93516	Boron	212391	Other Combustion Source	Oil & Gas Production / Supplier	Rio Tinto Minerals, Inc.	636082	28000	VOC	14.2428	35.0348	-117.699
2014	100300	U.S. Borax 93516	Boron	212391	Other Combustion Source	Oil & Gas Production / Supplier	Rio Tinto Minerals, Inc.	636082	28000	NOx	165.561	35.0348	-117.699
2014	100300	U.S. Borax 93516	Boron	212391	Other Combustion Source	Oil & Gas Production / Supplier	Rio Tinto Minerals, Inc.	636082	28000	SOx	1.54221	35.0348	-117.699
2014	100300	U.S. Borax 93516	Boron	212391	Other Combustion Source	Oil & Gas Production / Supplier	Rio Tinto Minerals, Inc.	636082	28000	PM2.5	77.4736	35.0348	-117.699
2014	100300	U.S. Borax 93516	Boron	212391	Other Combustion Source	Oil & Gas Production / Supplier	Rio Tinto Minerals, Inc.	636082	28000	RSEI_TOTAL_TONS	NA	35.0348	-117.699
2015	100300	U.S. Borax 93516	Boron	212391	Other Combustion Source	Oil & Gas Production / Supplier	Rio Tinto Minerals, Inc.	636082	28000	CO2E_TOTAL	331661	35.0348	-117.699
2015	100300	U.S. Borax 93516	Boron	212391	Other Combustion Source	Oil & Gas Production / Supplier	Rio Tinto Minerals, Inc.	636082	28000	CO2E_COVERED	331661	35.0348	-117.699
2015	100300	U.S. Borax 93516	Boron	212391	Other Combustion Source	Oil & Gas Production / Supplier	Rio Tinto Minerals, Inc.	636082	28000	VOC	47.4458	35.0348	-117.699
2015	100300	U.S. Borax 93516	Boron	212391	Other Combustion Source	Oil & Gas Production / Supplier	Rio Tinto Minerals, Inc.	636082	28000	NOx	484.437	35.0348	-117.699
2015	100300	U.S. Borax 93516	Boron	212391	Other Combustion Source	Oil & Gas Production / Supplier	Rio Tinto Minerals, Inc.	636082	28000	SOx	4.44521	35.0348	-117.699
2015	100300	U.S. Borax 93516	Boron	212391	Other Combustion Source	Oil & Gas Production / Supplier	Rio Tinto Minerals, Inc.	636082	28000	PM2.5	311.346	35.0348	-117.699
2015	100300	U.S. Borax 93516	Boron	212391	Other Combustion Source	Oil & Gas Production / Supplier	Rio Tinto Minerals, Inc.	636082	28000	RSEI_TOTAL_TONS	NA	35.0348	-117.699
2011	100303	Phillips 66 Company - San Francisco Refinery	Rodeo	324110	Refinery and Hydrogen Plant	Refinery	Phillips 66 Company	9348837	0	CO2E_TOTAL	2147750	38.0481	-122.258
2011	100303	Phillips 66 Company - San Francisco Refinery	Rodeo	324110	Refinery and Hydrogen Plant	Refinery	Phillips 66 Company	9348837	0	CO2E_COVERED	2147131	38.0481	-122.258
2011	100303	Phillips 66 Company - San Francisco Refinery	Rodeo	324110	Refinery and Hydrogen Plant	Refinery	Phillips 66 Company	9348837	0	VOC	159.937	38.0481	-122.258
2011	100303	Phillips 66 Company - San Francisco Refinery	Rodeo	324110	Refinery and Hydrogen Plant	Refinery	Phillips 66 Company	9348837	0	NOx	282.225	38.0481	-122.258
2011	100303	Phillips 66 Company - San Francisco Refinery	Rodeo	324110	Refinery and Hydrogen Plant	Refinery	Phillips 66 Company	9348837	0	SOx	358.338	38.0481	-122.258
2011	100303	Phillips 66 Company - San Francisco Refinery	Rodeo	324110	Refinery and Hydrogen Plant	Refinery	Phillips 66 Company	9348837	0	PM2.5	62.3236	38.0481	-122.258
2011	100303	Phillips 66 Company - San Francisco Refinery	Rodeo	324110	Refinery and Hydrogen Plant	Refinery	Phillips 66 Company	9348837	0	RSEI_TOTAL_TONS	2.17725	38.0481	-122.258
2012	100303	Phillips 66 Company - San Francisco Refinery	Rodeo	324110	Refinery and Hydrogen Plant	Refinery	Phillips 66 Company	9348837	0	CO2E_TOTAL	2091823	38.0481	-122.258
2012	100303	Phillips 66 Company - San Francisco Refinery	Rodeo	324110	Refinery and Hydrogen Plant	Refinery	Phillips 66 Company	9348837	0	CO2E_COVERED	2091199	38.0481	-122.258
2012	100303	Phillips 66 Company - San Francisco Refinery	Rodeo	324110	Refinery and Hydrogen Plant	Refinery	Phillips 66 Company	9348837	0	VOC	164.473	38.0481	-122.258
2012	100303	Phillips 66 Company - San Francisco Refinery	Rodeo	324110	Refinery and Hydrogen Plant	Refinery	Phillips 66 Company	9348837	0	NOx	282.497	38.0481	-122.258
2012	100303	Phillips 66 Company - San Francisco Refinery	Rodeo	324110	Refinery and Hydrogen Plant	Refinery	Phillips 66 Company	9348837	0	SOx	358.701	38.0481	-122.258
2012	100303	Phillips 66 Company - San Francisco Refinery	Rodeo	324110	Refinery and Hydrogen Plant	Refinery	Phillips 66 Company	9348837	0	PM2.5	60.5092	38.0481	-122.258
2012	100303	Phillips 66 Company - San Francisco Refinery	Rodeo	324110	Refinery and Hydrogen Plant	Refinery	Phillips 66 Company	9348837	0	RSEI_TOTAL_TONS	0.918072	38.0481	-122.258
2013	100303	Phillips 66 Company - San Francisco Refinery	Rodeo	324110	Refinery and Hydrogen Plant	Refinery	Phillips 66 Company	9348837	0	CO2E_TOTAL	2248849	38.0481	-122.258
2013	100303	Phillips 66 Company - San Francisco Refinery	Rodeo	324110	Refinery and Hydrogen Plant	Refinery	Phillips 66 Company	9348837	0	CO2E_COVERED	2248221	38.0481	-122.258
2013	100303	Phillips 66 Company - San Francisco Refinery	Rodeo	324110	Refinery and Hydrogen Plant	Refinery	Phillips 66 Company	9348837	0	VOC	271.793	38.0481	-122.258
2013	100303	Phillips 66 Company - San Francisco Refinery	Rodeo	324110	Refinery and Hydrogen Plant	Refinery	Phillips 66 Company	9348837	0	NOx	243.216	38.0481	-122.258
2013	100303	Phillips 66 Company - San Francisco Refinery	Rodeo	324110	Refinery and Hydrogen Plant	Refinery	Phillips 66 Company	9348837	0	SOx	372.944	38.0481	-122.258
2013	100303	Phillips 66 Company - San Francisco Refinery	Rodeo	324110	Refinery and Hydrogen Plant	Refinery	Phillips 66 Company	9348837	0	PM2.5	60.5092	38.0481	-122.258
2013	100303	Phillips 66 Company - San Francisco Refinery	Rodeo	324110	Refinery and Hydrogen Plant	Refinery	Phillips 66 Company	9348837	0	RSEI_TOTAL_TONS	0.303907	38.0481	-122.258
2014	100303	Phillips 66 Company - San Francisco Refinery	Rodeo	324110	Refinery and Hydrogen Plant	Refinery	Phillips 66 Company	9348837	0	CO2E_TOTAL	2092324	38.0481	-122.258
2014	100303	Phillips 66 Company - San Francisco Refinery	Rodeo	324110	Refinery and Hydrogen Plant	Refinery	Phillips 66 Company	9348837	0	CO2E_COVERED	2091789	38.0481	-122.258
2014	100303	Phillips 66 Company - San Francisco Refinery	Rodeo	324110	Refinery and Hydrogen Plant	Refinery	Phillips 66 Company	9348837	0	VOC	233.782	38.0481	-122.258
2014	100303	Phillips 66 Company - San Francisco Refinery	Rodeo	324110	Refinery and Hydrogen Plant	Refinery	Phillips 66 Company	9348837	0	NOx	218.269	38.0481	-122.258
2014	100303	Phillips 66 Company - San Francisco Refinery	Rodeo	324110	Refinery and Hydrogen Plant	Refinery	Phillips 66 Company	9348837	0	SOx	329.671	38.0481	-122.258
2014	100303	Phillips 66 Company - San Francisco Refinery	Rodeo	324110	Refinery and Hydrogen Plant	Refinery	Phillips 66 Company	9348837	0	PM2.5	71.8491	38.0481	-122.258
2014	100303	Phillips 66 Company - San Francisco Refinery	Rodeo	324110	Refinery and Hydrogen Plant	Refinery	Phillips 66 Company	9348837	0	RSEI_TOTAL_TONS	4.71737	38.0481	-122.258
2015	100303	Phillips 66 Company - San Francisco Refinery	Rodeo	324110	Refinery and Hydrogen Plant	Refinery	Phillips 66 Company	9348837	0	CO2E_TOTAL	2140668	38.0481	-122.258
2015	100303	Phillips 66 Company - San Francisco Refinery	Rodeo	324110	Refinery and Hydrogen Plant	Refinery	Phillips 66 Company	9348837	0	CO2E_COVERED	2140105	38.0481	-122.258
2015	100303	Phillips 66 Company - San Francisco Refinery	Rodeo	324110	Refinery and Hydrogen Plant	Refinery	Phillips 66 Company	9348837	0	VOC	235.687	38.0481	-122.258
2015	100303	Phillips 66 Company - San Francisco Refinery	Rodeo	324110	Refinery and Hydrogen Plant	Refinery	Phillips 66 Company	9348837	0	NOx	213.824	38.0481	-122.258
2015	100303	Phillips 66 Company - San Francisco Refinery	Rodeo	324110	Refinery and Hydrogen Plant	Refinery	Phillips 66 Company	9348837	0	SOx	331.395	38.0481	-122.258
2015	100303	Phillips 66 Company - San Francisco Refinery	Rodeo	324110	Refinery and Hydrogen Plant	Refinery	Phillips 66 Company	9348837	0	PM2.5	72.3026	38.0481	-122.258
2015	100303	Phillips 66 Company - San Francisco Refinery	Rodeo	324110	Refinery and Hydrogen Plant	Refinery	Phillips 66 Company	9348837	0	RSEI_TOTAL_TONS	6.77668	38.0481	-122.258
2011	100305	University of California Davis	Davis	611310	Other Combustion Source	Public Services	Regents of the University of California	1227755	98220	CO2E_TOTAL	62259	38.5406	-121.748
2011	100305	University of California Davis	Davis	611310	Other Combustion Source	Public Services	Regents of the University of California	1227755	98220	CO2E_COVERED	62259	38.5406	-121.748
2011	100305	University of California Davis	Davis	611310	Other Combustion Source	Public Services	Regents of the University of California	1227755	98220	VOC	3.53802	38.5406	-121.748
2011	100305	University of California Davis	Davis	611310	Other Combustion Source	Public Services	Regents of the University of California	1227755	98220	NOx	17.9623	38.5406	-121.748
2011	100305	University of California Davis	Davis	611310	Other Combustion Source	Public Services	Regents of the University of California	1227755	98220	SOx	0.272155	38.5406	-121.748
2011	100305	University of California Davis	Davis	611310	Other Combustion Source	Public Services	Regents of the University of California	1227755	98220	PM2.5	2.99371	38.5406	-121.748
2011	100305	University of California Davis	Davis	611310	Other Combustion Source	Public Services	Regents of the University of California	1227755	98220	RSEI_TOTAL_TONS	NA	38.5406	-121.748
2012	100305	University of California Davis	Davis	611310	Other Combustion Source	Public Services	Regents of the University of California	1227755	98220	CO2E_TOTAL	58424	38.5406	-121.748
2012	100305	University of California Davis	Davis	611310	Other Combustion Source	Public Services	Regents of the University of California	1227755	98220	CO2E_COVERED	58131	38.5406	-121.748
2012	100305	University of California Davis	Davis	611310	Other Combustion Source	Public Services	Regents of the University of California	1227755	98220	VOC	3.17515	38.5406	-121.748
2012	100305	University of California Davis	Davis	611310	Other Combustion Source	Public Services	Regents of the University of California	1227755	98220	NOx	23.0425	38.5406	-121.748
2012	100305	University of California Davis	Davis	611310	Other Combustion Source	Public Services	Regents of the University of California	1227755	98220	SOx	0.453593	38.5406	-121.748
2012	100305	University of California Davis	Davis	611310	Other Combustion Source	Public Services	Regents of the University of California	1227755	98220	PM2.5	3.81018	38.5406	-121.748
2012	100305	University of California Davis	Davis	611310	Other Combustion Source	Public Services	Regents of the University of California	1227755	98220	RSEI_TOTAL_TONS	NA	38.5406	-121.748
2013	100305	University of California Davis	Davis	611310	Other Combustion Source	Public Services	Regents of the University of California	1227755	98220	CO2E_TOTAL	57845	38.5406	-121.748
2013	100305	University of California Davis	Davis	611310	Other Combustion Source	Public Services	Regents of the University of California	1227755	98220	CO2E_COVERED	57724	38.5406	-121.748
2013	100305	University of California Davis	Davis	611310	Other Combustion Source	Public Services	Regents of the University of California	1227755	98220	VOC	4.17305	38.5406	-121.748
2013	100305	University of California Davis	Davis	611310	Other Combustion Source	Public Services	Regents of the University of California	1227755	98220	NOx	24.9476	38.5406	-121.748
2013	100305	University of California Davis	Davis	611310	Other Combustion Source	Public Services	Regents of the University of California	1227755	98220	SOx	0.453593	38.5406	-121.748
2013	100305	University of California Davis	Davis	611310	Other Combustion Source	Public Services	Regents of the University of California	1227755	98220	PM2.5	4.35449	38.5406	-121.748
2013	100305	University of California Davis	Davis	611310	Other Combustion Source	Public Services	Regents of the University of California	1227755	98220	RSEI_TOTAL_TONS	NA	38.5406	-121.748
2014	100305	University of California Davis	Davis	611310	Other Combustion Source	Public Services	Regents of the University of California	1227755	98220	CO2E_TOTAL	53026	38.5406	-121.748
2014	100305	University of California Davis	Davis	611310	Other Combustion Source	Public Services	Regents of the University of California	1227755	98220	CO2E_COVERED	53026	38.5406	-121.748
2014	100305	University of California Davis	Davis	611310	Other Combustion Source	Public Services	Regents of the University of California	1227755	98220	VOC	3.4473	38.5406	-121.748
2014	100305	University of California Davis	Davis	611310	Other Combustion Source	Public Services	Regents of the University of California	1227755	98220	NOx	20.956	38.5406	-121.748
2014	100305	University of California Davis	Davis	611310	Other Combustion Source	Public Services	Regents of the University of California	1227755	98220	SOx	0.453593	38.5406	-121.748
2014	100305	University of California Davis	Davis	611310	Other Combustion Source	Public Services	Regents of the University of California	1227755	98220	PM2.5	4.26377	38.5406	-121.748
2014	100305	University of California Davis	Davis	611310	Other Combustion Source	Public Services	Regents of the University of California	1227755	98220	RSEI_TOTAL_TONS	NA	38.5406	-121.748
2015	100305	University of California Davis	Davis	611310	Other Combustion Source	Public Services	Regents of the University of California	1227755	98220	CO2E_TOTAL	54649	38.5406	-121.748
2015	100305	University of California Davis	Davis	611310	Other Combustion Source	Public Services	Regents of the University of California	1227755	98220	CO2E_COVERED	54304	38.5406	-121.748
2015	100305	University of California Davis	Davis	611310	Other Combustion Source	Public Services	Regents of the University of California	1227755	98220	VOC	3.4473	38.5406	-121.748
2015	100305	University of California Davis	Davis	611310	Other Combustion Source	Public Services	Regents of the University of California	1227755	98220	NOx	20.956	38.5406	-121.748
2015	100305	University of California Davis	Davis	611310	Other Combustion Source	Public Services	Regents of the University of California	1227755	98220	SOx	0.453593	38.5406	-121.748
2015	100305	University of California Davis	Davis	611310	Other Combustion Source	Public Services	Regents of the University of California	1227755	98220	PM2.5	4.26377	38.5406	-121.748
2015	100305	University of California Davis	Davis	611310	Other Combustion Source	Public Services	Regents of the University of California	1227755	98220	RSEI_TOTAL_TONS	NA	38.5406	-121.748
2011	100314	Malburg Generating Station	Vernon	221112	In-State Electricity Generation	Electricity Generation	Bicent (California) Malburg, LLC	593001	0	CO2E_TOTAL	270778	33.9986	-118.221
2011	100314	Malburg Generating Station	Vernon	221112	In-State Electricity Generation	Electricity Generation	Bicent (California) Malburg, LLC	593001	0	CO2E_COVERED	270778	33.9986	-118.221
2011	100314	Malburg Generating Station	Vernon	221112	In-State Electricity Generation	Electricity Generation	Bicent (California) Malburg, LLC	593001	0	VOC	3.71946	33.9986	-118.221
2011	100314	Malburg Generating Station	Vernon	221112	In-State Electricity Generation	Electricity Generation	Bicent (California) Malburg, LLC	593001	0	NOx	16.7829	33.9986	-118.221
[truncated: 9,271 more rows]

## Sheet: metadata
VARIABLE	DESCRIPTION
YEAR	Calendar year of emissions
ARBID	California Air Resources Board facility identification code
FACILITY	Facility name
CITY	City location of facility as reported
NAICS	North American Industry Classification System code as reported
PRIMARY_SECTOR	General industry sector from CARB
INDUSTRY_RECODE	Recoded industry sector
COMPANY	Legal name of entity as entered by registrant in the Compliance Instrument Tracking System Service. One entity may have multiple covered facilities.
OBLIGATION_201314	Entity's 2013-2014 triennial surrender obligation
OFFSETS	Number of offsets used for compliance with the 2013-2014 triennial obligation
POLLUTANT	One of the following values:
	CO2E_TOTAL	Total CO2 emissions
	CO2E_COVERED	Emitter covered greenhouse gas emissions subject to a compliance obligation
	VOC	Emissions of volatile organic compounds
	NOx	Emissions of nitrogen oxides
	SOx	Emissions of sulfur oxides
	PM2.5	Emissions of particulate matter with a diameter of 2.5 microns or smaller
	RSEI_TOTAL_TONS	Total emissions of listed chemicals as reported to the Toxics Release Inventory
TONS	Metric tonnes of emissions
LATITUDE	Facility location latitude
LONGITUDE	Facility location longitude
